# Supplementary material for: Proteomic profiling of bronchoalveolar lavage following human segmental endotoxin challenge—a potential exacerbation model
Source: Sci Rep. 2026 Feb 12;16:6145. doi: 10.1038/s41598-026-39528-x (PMC12902028; doi:10.1038/s41598-026-39528-x)
Supplement: Supplementary file 1 — Supplementary Material 1 [file 41598_2026_39528_MOESM1_ESM.xlsx]

## Sheet: Tabelle1
Supplementary table 1. Complete list of proteins that were analyzed using the SomaLogic SomaScan assay platform
SomaScan Sequence ID	Full Name of target protein	Target Name	UniProt ID	Entrez Gene Name
10000-28	Beta-crystallin B2	CRBB2	P43320	CRYBB2
10001-7	RAF proto-oncogene serine/threonine-protein kinase	c-Raf	P04049	RAF1
10023-32	Vitamin D3 receptor	VDR	P11473	VDR
10035-6	Dual specificity protein phosphatase 4	DUS4	Q13115	DUSP4
10040-63	Tumor protein 63	P73L	Q9H3D4	TP63
10043-31	Bromodomain-containing protein 4	BRD4	O60885	BRD4
10044-12	Protein Wnt-10a	WN10A	Q9GZT5	WNT10A
10046-55	Baculoviral IAP repeat-containing protein 2	cIAP-1	Q13490	BIRC2
10047-12	Neutrophil cytosol factor 2	NCF-2	P19878	NCF2
10053-5	Integrin-linked protein kinase	ILK1	Q13418	ILK
10056-5	Forkhead box protein M1	FOXM1	Q08050	FOXM1
10070-22	1-phosphatidylinositol 4,5-bisphosphate phosphodiesterase gamma-2	PLCG2	P16885	PLCG2
10078-5	BAG family molecular chaperone regulator 3	BAG3	O95817	BAG3
10081-17	DNA-binding protein SATB2	SATB2	Q9UPW6	SATB2
10086-39	Cystathionine beta-synthase	CBS	P35520	CBS
10087-10	Alpha-crystallin A chain	Alpha crystallin A chain	P02489	CRYAA
10346-5	Signal transducer and activator of transcription 3	STAT3	P40763	STAT3
10351-51	Interferon regulatory factor 1	IRF1	P10914	IRF1
10356-21	Transcription factor AP-1	c-Jun	P05412	JUN
10361-25	2'-5'-oligoadenylate synthase 1	OAS1	P00973	OAS1
10362-35	Myc proto-oncogene protein	c-Myc	P01106	MYC
10363-13	Mothers against decapentaplegic homolog 3	SMAD3	P84022	SMAD3
10365-132	Interleukin-23	IL-23	P29460 | Q9NPF7	IL12B | IL23A
10366-11	Platelet-derived growth factor receptor alpha	PDGFRA	P16234	PDGFRA
10367-62	Interleukin-12	IL-12	P29459 | P29460	IL12A | IL12B
10372-18	Signal transducer and activator of transcription 6	STAT6	P42226	STAT6
10396-6	Induced myeloid leukemia cell differentiation protein Mcl-1	Mcl-1	Q07820	MCL1
10425-3	Beta-1,4-galactosyltransferase 5	B4GT5	O43286	B4GALT5
10430-31	4F2 cell-surface antigen heavy chain:Cytoplasmic domain	4F2:CD	P08195	SLC3A2
10438-19	Granulocyte-macrophage colony-stimulating factor receptor subunit alpha	CSF2R	P15509	CSF2RA
10451-11	Nucleobindin-1	NUCB1	Q02818	NUCB1
10455-196	Interleukin-31	IL-31	Q6EBC2	IL31
10473-2	Trefoil factor 2	Trefoil factor 2	Q03403	TFF2
10480-33	CD59 glycoprotein	CD59	P13987	CD59
10505-12	E3 ubiquitin-protein ligase RNF43	RNF43	Q68DV7	RNF43
10512-13	Cytokine receptor common subunit beta:Extracellular domain	IL3RB:ECD	P32927	CSF2RB
10531-18	GTPase NRas	RASN	P01111	NRAS
10534-40	Poly [ADP-ribose] polymerase 1:BRCA1 C-terminal:BRCA1 C-terminus domian	PARP:BRCT domain	P09874	PARP1
10550-37	Bone morphogenetic protein receptor type-1B	BMP RIB	O00238	BMPR1B
10552-88	NKG2-F type II integral membrane protein	NKG2F	O43908	KLRC4
10554-23	Beta-galactosidase	BGAL	P16278	GLB1
10574-10	Beta-2-microglobulin	b2-Microglobulin	P61769	B2M
10582-36	Protein O-mannose kinase	SG196	Q9H5K3	POMK
10623-19	Mucin-1:region 1	MUC1:region 1	P15941	MUC1
10672-75	Pulmonary surfactant-associated protein B	SP-B	P07988	SFTPB
10714-7	Angiotensin-converting enzyme	ACE	P12821	ACE
10722-13	Tyrosine-protein kinase SYK:Protein kinase domain	KSYK:Protein Kinase	P43405	SYK
10756-34	Urocortin-3	UCN3	Q969E3	UCN3
10781-19	C-type lectin domain family 4 member G	CLC4G	Q6UXB4	CLEC4G
10800-15	Serpin H1	Collagen-binding protein	P50454	SERPINH1
10851-77	Interleukin-27 subunit beta	IL27B	Q14213	EBI3
10892-8	Oncostatin-M-specific receptor subunit beta	OSMR	Q99650	OSMR
10938-13	Lymphocyte function-associated antigen 3	sLFA-3	P19256	CD58
10976-44	Mucin-1:region 3	MUC1:region 3	P15941	MUC1
11067-13	Osteocalcin	Osteocalcin	P02818	BGLAP
11083-23	Gamma-enolase	NSE	P09104	ENO2
11101-18	Toll-like receptor 4	TLR4	O00206	TLR4
11103-24	Heat shock protein beta-1	HSP 27	P04792	HSPB1
11105-171	Alpha-enolase	Alpha enolase	P06733	ENO1
11107-25	Teneurin-3	TEN3	Q9P273	TENM3
11129-66	Bone morphogenetic protein 15	BMP15	O95972	BMP15
11137-43	Cytokine receptor common subunit beta:Cytoplasmic domain	IL3RB:CD	P32927	CSF2RB
11138-16	Runt-related transcription factor 3	RUNX3	Q13761	RUNX3
11140-56	Collagen alpha-1(I) chain:C-term propeptide	CO1A1:C-term propeptide	P02452	COL1A1
11147-17	Trem-like transcript 1 protein:immunoreceptor tyrosine-based inhibition motif	TRML1:ITIM	Q86YW5	TREML1
11149-3	Toll-like receptor 1:Cytoplasmic domain	TLR1:CD	Q15399	TLR1
11168-3	Multiple epidermal growth factor-like domains protein 10	MEG10	Q96KG7	MEGF10
11180-17	SWI/SNF complex subunit SMARCC1	SMRC1	Q92922	SMARCC1
11184-51	Chromogranin-A	CgA	P10645	CHGA
11187-11	C-type lectin domain family 12 member A	CL12A	Q5QGZ9	CLEC12A
11193-27	Hepatocyte nuclear factor 1-alpha	HNF1A	P20823	HNF1A
11204-80	Coxsackievirus and adenovirus receptor	CXAR	P78310	CXADR
11211-7	Tubulin-specific chaperone E	TBCE	Q15813	TBCE
11212-7	Thioredoxin domain-containing protein 5	TXND5	Q8NBS9	TXNDC5
11218-84	Thiopurine S-methyltransferase	TPMT	P51580	TPMT
11264-33	Xanthine dehydrogenase/oxidase	XDH	P47989	XDH
11265-8	Retinal dehydrogenase 1	Retinal dehydrogenase 1	P00352	ALDH1A1
11277-23	Cyclic AMP-dependent transcription factor ATF-6 alpha	ATF6A	P18850	ATF6
11281-6	Growth factor receptor-bound protein 7	GRB7	Q14451	GRB7
11284-24	Leukocyte-associated immunoglobulin-like receptor 1	LAIR1	Q6GTX8	LAIR1
11286-78	Selenoprotein S	SELS	Q9BQE4	SELENOS
11287-14	Cytochrome b5	Cytochrome b5	P00167	CYB5A
11288-26	Cytosolic purine 5'-nucleotidase	5NTC	P49902	NT5C2
11297-54	Neurogenic locus notch homolog protein 2	NOTC2	Q04721	NOTCH2
11303-7	Deoxynucleoside triphosphate triphosphohydrolase SAMHD1	SAMH1	Q9Y3Z3	SAMHD1
11311-79	V(D)J recombination-activating protein 1	RAG-1	P15918	RAG1
11319-106	Double-strand break repair protein MRE11	MRE11	P49959	MRE11
11320-29	E3 ubiquitin-protein ligase CHFR	CHFR	Q96EP1	CHFR
11338-49	Tyrosine-protein kinase BLK	BLK	P51451	BLK
11347-9	Transaldolase	Transaldolase	P37837	TALDO1
11351-233	Non-homologous end-joining factor 1	NHEJ1	Q9H9Q4	NHEJ1
11352-42	Titin	TITIN	Q8WZ42	TTN
11360-39	Ribonucleoside-diphosphate reductase large subunit	RRM1	P23921	RRM1
11363-58	Aquaporin-4	AQP4	P55087	AQP4
11368-32	Adenylate kinase 2, mitochondrial	KAD2	P54819	AK2
11370-20	72 kDa inositol polyphosphate 5-phosphatase	INP5E	Q9NRR6	INPP5E
11377-19	Alcohol dehydrogenase class 4 mu/sigma chain	ADH7	P40394	ADH7
11378-37	Tyrosine-protein kinase SYK:Src Homology domain	KSYK:SH2, 1 and 2	P43405	SYK
11391-69	Mevalonate kinase	MVK	Q03426	MVK
11396-39	Dynein intermediate chain 1, axonemal	DNAI1	Q9UI46	DNAI1
11402-17	Histone-lysine N-methyltransferase 2C	KMT2C	Q8NEZ4	KMT2C
11405-150	Caspase recruitment domain-containing protein 9	CARD9	Q9H257	CARD9
11433-11	Tectonic-2	TECT2	Q96GX1	TCTN2
11464-9	Transcription factor RelB	RELB	Q01201	RELB
11480-1	Aldehyde dehydrogenase, dimeric NADP-preferring	Aldehyde dehydrogenase, class 3	P30838	ALDH3A1
11481-25	Hepatitis A virus cellular receptor 2	TIMD3	Q8TDQ0	HAVCR2
11536-9	Histone H2A deubiquitinase MYSM1	MYSM1	Q5VVJ2	MYSM1
11540-37	Forkhead box protein O3	FOXO3A	O43524	FOXO3
11547-84	Muscle, skeletal receptor tyrosine-protein kinase	MUSK	O15146	MUSK
11572-4	Dynamin-2	DYN2	P50570	DNM2
11587-5	MAX gene-associated protein	MGAP	Q8IWI9	MGA
11591-43	Protein regulator of cytokinesis 1	PRC1	O43663	PRC1
11615-16	Dual adapter for phosphotyrosine and 3-phosphotyrosine and 3-phosphoinositide	DAPP1	Q9UN19	DAPP1
11618-83	Transcriptional activator Myb	MYB	P10242	MYB
11654-77	Neurensin-1	NRSN1	Q8IZ57	NRSN1
11682-7	Thioredoxin-interacting protein	TXNIP	Q9H3M7	TXNIP
11814-29	Hepatocyte growth factor receptor	Met	P08581	MET
11816-84	Tyrosine-protein kinase JAK2	JAK2	O60674	JAK2
11836-144	Epithelial discoidin domain-containing receptor 1	discoidin domain receptor 1	Q08345	DDR1
11838-130	Piezo-type mechanosensitive ion channel component 1	FA38A	Q92508	PIEZO1
11949-25	Epidermal growth factor:Cytoplasmic domain	EGF:CD	P01133	EGF
12022-12	Mothers against decapentaplegic homolog 4	SMAD4	Q13485	SMAD4
12041-33	Heat shock 70 kDa protein 1-like	HS71L	P34931	HSPA1L
12077-32	Growth/differentiation factor 8	Myostatin	O14793	MSTN
12329-21	Ribosomal protein S6 kinase alpha-1	KS6A1	Q15418	RPS6KA1
12334-25	Serine hydroxymethyltransferase, cytosolic	cSHMT	P34896	SHMT1
12348-46	Serine--tRNA ligase, mitochondrial	SYSM	Q9NP81	SARS2
12350-86	Protein C-ets-2	ETS2	P15036	ETS2
12351-25	Signal transducer and activator of transcription 1-alpha/beta	STAT1	P42224	STAT1
12358-6	Immunoglobulin-binding protein 1	IGBP1	P78318	IGBP1
12378-71	Tapasin	TPSN	O15533	TAPBP
12382-2	Probable ATP-dependent RNA helicase DDX58	DDX58	O95786	DDX58
12387-7	PDZ and LIM domain protein 4	PDLI4	P50479	PDLIM4
12398-15	Paired box protein Pax-4	PAX4	O43316	PAX4
12433-8	ADP-ribosylation factor-like protein 11	ARL11	Q969Q4	ARL11
12436-84	Glutathione S-transferase omega-1	GST omega-1	P78417	GSTO1
12509-115	COMM domain-containing protein 1	COMD1	Q8N668	COMMD1
12521-3	Cyclin-dependent kinase 4 inhibitor C	CDN2C	P42773	CDKN2C
12535-2	DNA repair protein XRCC1	XRCC1	P18887	XRCC1
12548-75	Ras-related GTP-binding protein C	RRAGC	Q9HB90	RRAGC
12551-3	E3 ubiquitin-protein ligase Itchy homolog	ITCH	Q96J02	ITCH
12563-2	Tumor necrosis factor alpha-induced protein 8	TFIP8	O95379	TNFAIP8
12569-25	T-complex protein 1 subunit epsilon	TCP-1-epsilon	P48643	CCT5
12577-100	Flap endonuclease 1	FLAP endonuclease-1	P39748	FEN1
12585-39	DNA excision repair protein ERCC-1	ERCC1	P07992	ERCC1
12597-68	Autophagy protein 5	Autophagy protein 5	Q9H1Y0	ATG5
12599-10	Fermitin family homolog 3	URP2	Q86UX7	FERMT3
12618-50	Aldo-keto reductase family 1 member C1	Aldo-keto reductase 1C1	Q04828	AKR1C1
12627-97	Ubiquitin-like modifier-activating enzyme ATG7	ATG7	O95352	ATG7
12647-52	Histone-lysine N-methyltransferase SETD2	SETD2	Q9BYW2	SETD2
12665-16	Interleukin enhancer-binding factor 2	ILF2	Q12905	ILF2
12688-115	Ribosomal protein S6 kinase alpha-6	KS6A6	Q9UK32	RPS6KA6
12691-44	Serine hydroxymethyltransferase, mitochondrial	GLYM	P34897	SHMT2
12697-30	Phosphatidylinositol 5-phosphate 4-kinase type-2 alpha	PI42A	P48426	PIP4K2A
12726-3	Regulatory factor X-associated protein	RFXAP	O00287	RFXAP
12734-112	Kinesin-like protein KIF22	KIF22	Q14807	KIF22
12750-9	Integrin beta-2	LFA-1 beta-2	P05107	ITGB2
12756-3	Transcription regulator protein BACH2	BACH2	Q9BYV9	BACH2
12764-3	Engulfment and cell motility protein 1	ELMO1	Q92556	ELMO1
12772-8	Nuclear pore complex protein Nup98-Nup96	NUP98	P52948	NUP98
12869-68	Probable ATP-dependent RNA helicase DDX6	DDX6	P26196	DDX6
12871-10	Twinfilin-1	TWF1	Q12792	TWF1
12934-1	E3 ISG15--protein ligase HERC5	HERC5	Q9UII4	HERC5
12954-71	Peroxisome proliferator-activated receptor alpha	PPARa	Q07869	PPARA
13013-41	E3 ubiquitin-protein ligase parkin	PRKN2	O60260	PRKN
13027-20	Chromobox protein homolog 7	CBX7	O95931	CBX7
13032-1	Beclin-1	BECN1	Q14457	BECN1
13067-5	cGMP-dependent protein kinase 1, beta isozyme	KGP1B	Q13976	PRKG1
13089-6	Hypoxia-inducible factor 1-alpha	HIF-1a	Q16665	HIF1A
13093-6	Secreted and transmembrane protein 1	SECTM1	Q8WVN6	SECTM1
13098-93	Vascular endothelial growth factor D	VEGF-D	O43915	VEGFD
13111-79	B-cell lymphoma 6 protein	BCL6	P41182	BCL6
13113-7	Osteopontin	Osteopontin	P10451	SPP1
13129-40	Low-density lipoprotein receptor	LDLR	P01130	LDLR
13133-73	Latent-transforming growth factor beta-binding protein 4	LTBP4	Q8N2S1	LTBP4
13229-20	Protein Mdm4	MDM4	O15151	MDM4
13230-174	Ig gamma-2, Kappa	IgG2, Kappa	P01859	IGHG2
13236-25	Protein Wnt-3a	WNT3A	P56704	WNT3A
13268-45	Protein Wnt-5a	WNT5A	P41221	WNT5A
13393-46	Derlin-1	DERL1	Q9BUN8	DERL1
13397-88	Beta-defensin 4A	HBD-2	O15263	DEFB4A
13416-8	Transmembrane protein 132D	T132D	Q14C87	TMEM132D
13422-66	Ecto-NOX disulfide-thiol exchanger 2	ENOX2	Q16206	ENOX2
13430-50	Urea transporter 1	UT1	Q13336	SLC14A1
13436-54	Myc-associated zinc finger protein	MAZ	P56270	MAZ
13465-5	Calcipressin-1	CCP1	P53805	RCAN1
13470-43	Parathyroid hormone/parathyroid hormone-related peptide receptor	PTH1R	Q03431	PTH1R
13477-65	Leukotriene B4 receptor 1	LT4R1	Q15722	LTB4R
13484-69	Collagen alpha-1(I) chain:N-term propeptide	CO1A1:N-term propeptide	P02452	COL1A1
13487-24	Protein unc-93 homolog B1	UN93B	Q9H1C4	UNC93B1
13492-44	Stress-70 protein, mitochondrial	HSPA9B	P38646	HSPA9
13499-30	Coagulation Factor VIII	Coagulation Factor VIII	P00451	F8
13535-2	Collagen type IV alpha-3-binding protein:PH domain	C43BP:PH domain	Q9Y5P4	CERT1
13556-28	5-hydroxytryptamine receptor 2A	5HT2A	P28223	HTR2A
13565-2	Retinoblastoma-like protein 2	p130	Q08999	RBL2
13576-15	Glutathione S-transferase P	Glutathione S-transferase Pi	P09211	GSTP1
13609-11	General transcription factor II-I	GTF2I	P78347	GTF2I
13614-6	CREB-binding protein	CREB-binding protein	Q92793	CREBBP
13618-15	Mitotic spindle assembly checkpoint protein MAD1	MD1L1	Q9Y6D9	MAD1L1
13623-4	Histone-lysine N-methyltransferase 2D	MLL2	O14686	KMT2D
13642-90	Interferon-induced protein with tetratricopeptide repeats 3	CIG49	O14879	IFIT3
13669-6	Fibroblast growth factor receptor 3:Extracellular domain	FGFR-3:ECD	P22607	FGFR3
13673-21	T-complex protein 1 subunit eta	TCPH	Q99832	CCT7
13676-46	Inhibin beta B chain	Inhibin bB chain	P09529	INHBB
13678-169	Complement factor D	Factor D	P00746	CFD
13682-47	Macrophage colony-stimulating factor 1 receptor	M-CSF R	P07333	CSF1R
13686-2	Interleukin-5 receptor subunit alpha	IL-5 Ra	Q01344	IL5RA
13687-5	C-C motif chemokine 1	I-309	P22362	CCL1
13689-2	Ornithine decarboxylase	Ornithine decarboxylase	P11926	ODC1
13690-26	Biglycan	BGN	P21810	BGN
13694-24	Cytokine receptor-like factor 2	TSLP R	Q9HC73	CRLF2
13698-28	Dyslexia-associated protein KIAA0319-like protein	K319L	Q8IZA0	KIAA0319L
13700-10	Annexin A2	annexin II	P07355	ANXA2
13701-2	C-X-C motif chemokine 13	BLC	O43927	CXCL13
13711-10	Clathrin heavy chain 1	CLH1	Q00610	CLTC
13712-104	Granzyme A	granzyme A	P12544	GZMA
13717-15	Ficolin-2	FCN2	Q15485	FCN2
13722-105	Complement component C9	C9	P02748	C9
13724-27	Fibroblast growth factor 19	FGF-19	O95750	FGF19
13730-18	Dipeptidyl peptidase 1	CATC	P53634	CTSC
13731-14	Complement component C7	C7	P10643	C7
13732-79	Cardiotrophin-1	Cardiotrophin-1	Q16619	CTF1
13733-5	Interleukin-12 subunit beta	IL-12 p40	P29460	IL12B
13738-8	Inhibin beta A chain	Inhibin bA chain	P08476	INHBA
13748-4	C-C motif chemokine 8	MCP-2	P80075	CCL8
13950-9	Collagen type IV alpha-3-binding protein:StAR-related lipid-transfer domain, isoform 2	C43BP:START domain	Q9Y5P4	CERT1
13955-33	Death-associated protein kinase 1	DAPK1	P53355	DAPK1
13961-18	Kinesin-like protein KIF3A	KIF3A	Q9Y496	KIF3A
13990-1	Pyruvate carboxylase, mitochondrial	pyruvate carboxylase	P11498	PC
13994-1	rRNA 2'-O-methyltransferase fibrillarin	FBRL	P22087	FBL
14005-2	Chromodomain-helicase-DNA-binding protein 7	CHD7	Q9P2D1	CHD7
14009-65	Tumor necrosis factor alpha-induced protein 3	TNFAIP3	P21580	TNFAIP3
14013-11	TRAF family member-associated NF-kappa-B activator	TANK	Q92844	TANK
14022-17	Interleukin-17B	IL-17B	Q9UHF5	IL17B
14025-18	Tumor necrosis factor receptor superfamily member 9	4-1BB	Q07011	TNFRSF9
14026-24	Interleukin-17F	IL-17F	Q96PD4	IL17F
14030-21	Tumor necrosis factor ligand superfamily member 4	OX40 Ligand	P23510	TNFSF4
14031-18	Fibroblast growth factor 7	FGF7	P21781	FGF7
14047-78	Brain-derived neurotrophic factor	BDNF	P23560	BDNF
14051-54	Forkhead box protein C2	FOXC2	Q99958	FOXC2
14061-48	Tumor necrosis factor ligand superfamily member 11	sRANKL	O14788	TNFSF11
14063-17	Oncostatin-M	OSM	P13725	OSM
14065-11	T-cell surface glycoprotein CD5:Cytoplasmic domain	CD5:CD	P06127	CD5
14077-6	Ficolin-3	Ficolin-3	O75636	FCN3
14079-14	Interleukin-18 receptor 1	IL-18 Ra	Q13478	IL18R1
14085-28	Interleukin-13	IL-13	P35225	IL13
14090-23	Differentially expressed in FDCP 6 homolog	DEFI6	Q9H4E7	DEF6
14093-10	Fms-related tyrosine kinase 3 ligand	Flt3 ligand	P49771	FLT3LG
14094-29	Heparin-binding EGF-like growth factor	HB-EGF	Q99075	HBEGF
14099-20	Proteasome subunit alpha type-4	PSA4	P25789	PSMA4
14100-63	Complement C1q subcomponent subunit C	C1QC	P02747	C1QC
14110-200	SPARC	ON	P09486	SPARC
14127-240	Interferon beta	IFN-b	P01574	IFNB1
14129-1	Interferon alpha-7	IFNA7	P01567	IFNA7
14131-37	Ephrin-B2:Extracellular domain	EFNB2:ECD	P52799	EFNB2
14149-9	Interleukin-36 beta	IL-1F8	Q9NZH7	IL36B
14150-7	Interleukin-36 alpha	IL-1F6	Q9UHA7	IL36A
14151-4	Ubiquitin-like protein ISG15	UCRP	P05161	ISG15
14197-2	PR domain zinc finger protein 1	PRDM1	O75626	PRDM1
14284-23	eIF-2-alpha kinase GCN2	E2AK4	Q9P2K8	EIF2AK4
14309-8	Heterogeneous nuclear ribonucleoprotein H	HNRH1	P31943	HNRNPH1
14326-4	Ubiquitin-conjugating enzyme E2 E1	UB2E1	P51965	UBE2E1
14587-16	Growth/differentiation factor 11	GDF-11	O95390	GDF11
14599-18	Stabilin-1	STAB1	Q9NY15	STAB1
14624-51	Transcriptional repressor CTCF	CTCF	P49711	CTCF
14670-1	Ski-like protein	SKIL	P12757	SKIL
14708-59	Complement component C8 gamma chain	CO8G	P07360	C8G
14756-29	Intercellular adhesion molecule 2	sICAM-2	P13598	ICAM2
15312-14	Protein argonaute-1	AGO1	Q9UL18	AGO1
15319-226	Cyclin-A1	CCNA1	P78396	CCNA1
15325-14	Neuromodulin	NEUM	P17677	GAP43
15326-64	Guanylate-binding protein 1	GBP1	P32455	GBP1
15329-167	Ragulator complex protein LAMTOR2	MAPIP	Q9Y2Q5	LAMTOR2
15343-337	Kininogen, HMW, Two Chain	Kininogen, HMW, Two Chain	P01042	KNG1
15346-31	Interferon gamma	IFN-g	P01579	IFNG
15361-37	Ankyrin repeat domain-containing protein 1	ANKR1	Q15327	ANKRD1
15381-45	Discoidin domain-containing receptor 2	Discoidin domain receptor 2	Q16832	DDR2
15383-200	Endothelin-3	Endothelin 3	P14138	EDN3
15388-24	Low affinity immunoglobulin gamma Fc region receptor III-A	FcRIIIa	P08637	FCGR3A
15390-3	Galanin	Galanin	P22466	GAL
15395-15	Glutathione S-transferase Mu 1	GST M1-1	P09488	GSTM1
15404-3	Interferon alpha-21	IFN21	P01568	IFNA21
15405-23	Interferon alpha-4	IFNA4	P05014	IFNA4
15431-31	Ornithine carbamoyltransferase, mitochondrial	OTCase	P00480	OTC
15435-4	Purine nucleoside phosphorylase	PNP	P00491	PNP
15446-25	Neuregulin-1, sensory and motor neuron-derived factor isoform	SMDF	Q02297	NRG1
15468-14	Complement factor H-related protein 1	FHR1	Q03591	CFHR1
15480-2	Vascular non-inflammatory molecule 2	VNN2	O95498	VNN2
15503-20	Left-right determination factor 2	Lefty-A	O00292	LEFTY2
15514-26	Cholinesterase	Pseudocholinesterase	P06276	BCHE
15523-9	Delta-aminolevulinic acid dehydratase	HEM2	P13716	ALAD
15540-6	Vimentin	Vimentin	P08670	VIM
15562-24	Beta-glucuronidase	BGLR	P08236	GUSB
15565-102	Mucin-16	CA125	Q8WXI7	MUC16
15567-2	T-cell surface glycoprotein CD3 zeta chain	CD3-zeta	P20963	CD247
15569-15	Collagen Type II	Collagen II	P02458	COL2A1
15570-99	Complement receptor type 2	Complement receptor type 2	P20023	CR2
15584-9	Complement factor H-related protein 2	FHR2	P36980	CFHR2
15585-304	Fibulin-5	fibulin 5	Q9UBX5	FBLN5
15589-1	Vitamin D-binding protein	Gc-Globulin, Mixed Type	P02774	GC
15591-28	Glutathione peroxidase 1	Glutathione peroxidase	P07203	GPX1
15594-47	Serine protease HTRA1	HTRA1	Q92743	HTRA1
15596-7	Protein HEXIM1	HEXI1	O94992	HEXIM1
15606-19	Keratin, type I cytoskeletal 19	Keratin 19	P08727	KRT19
15608-5	Ribosomal protein S6 kinase beta-1	KS6B1	P23443	RPS6KB1
15619-49	Myelin-oligodendrocyte glycoprotein	MOG	Q16653	MOG
15623-1	Programmed cell death protein 1	PD-1	Q15116	PDCD1
15666-21	Bone morphogenetic protein 2	BMP-2	P12643	BMP2
15667-39	Bone morphogenetic protein 4	BMP-4	P12644	BMP4
15668-19	Bone morphogenetic protein 8B	BMP-8	P34820	BMP8B
15669-7	Serine/threonine-protein kinase B-raf	BRAF1	P15056	BRAF
15674-3	B-cell antigen receptor complex-associated protein alpha chain	CD79A	P11912	CD79A
15686-49	Inhibin beta C chain	INHBC	P55103	INHBC
15692-300	Nodal homolog	NODAL	Q96S42	NODAL
16035-8	Vascular endothelial growth factor receptor 3	VEGF sR3	P35916	FLT4
16057-6	Cation-independent mannose-6-phosphate receptor	IGF-II receptor	P11717	IGF2R
16318-12	Serine/threonine-protein kinase receptor R3	ALK-1	P37023	ACVRL1
16324-38	Toll-like receptor 1:Extracellular domain	TLR1:ECD	Q15399	TLR1
16551-14	Signal transducer and activator of transcription 5B	STA5B	P51692	STAT5B
16588-10	78 kDa glucose-regulated protein	BiP	P11021	HSPA5
16606-85	Aldose reductase	Aldose reductase	P15121	AKR1B1
16613-3	Cadherin-17	CAD17	Q12864	CDH17
16618-7	Early activation antigen CD69	CD69	Q07108	CD69
16746-12	Activin B	Activin B	P09529	INHBB
16751-15	Natriuretic peptides B	BNP	P16860	NPPB
16754-40	Peripheral plasma membrane protein CASK	CSKP	O14936	CASK
16755-195	Growth/differentiation factor 3	GDF-3	Q9NR23	GDF3
16756-30	Growth/differentiation factor 7	GDF7	Q7Z4P5	GDF7
16760-2	Interleukin-26	IL-26	Q9NPH9	IL26
16763-11	Leukocyte cell-derived chemotaxin-2	LECT2	O14960	LECT2
16765-52	Platelet basic protein	PBP	P02775	PPBP
16785-45	Defensin-5	HD-5	Q01523	DEFA5
16803-4	Calretinin	CALB2	P22676	CALB2
16828-8	Collagen alpha-1(VI) chain	Collagen a1(VI)	P12109	COL6A1
16831-7	Docking protein 1	DOK1	Q99704	DOK1
16836-1	Complement factor H-related protein 3	FHR3	Q02985	CFHR3
16837-20	CASP8 and FADD-like apoptosis regulator	FLIP	O15519	CFLAR
16851-50	Protein SCO2 homolog, mitochondrial	SCO2	O43819	SCO2
16913-8	Ribonuclease T2	RNT2	O00584	RNASET2
16914-104	Monocyte differentiation antigen CD14, soluble	sCD14	P08571	CD14
16918-198	Toll-like receptor 3	TLR3	O15455	TLR3
16927-9	Coagulation factor XIII	Coagulation factor XIII	P05160 | P00488	F13B | F13A1
17137-160	Hemoglobin subunit beta	Beta-globin	P68871	HBB
17145-1	Protein S100-A8/A9 heterodimer	S100A8/S100A9	P06702 | P05109	S100A9 | S100A8
17151-84	Interferon regulatory factor 3	IRF-3	Q14653	IRF3
17163-117	Annexin A3	Annexin III	P12429	ANXA3
17165-1	Beta-thromboglobulin	BTG	P02775	PPBP
17175-5	Dual specificity mitogen-activated protein kinase kinase 6	MP2K6	P52564	MAP2K6
17176-13	PC4 and SFRS1-interacting protein	PSIP1	O75475	PSIP1
17202-37	Programmed cell death protein 4	PDCD4	Q53EL6	PDCD4
17210-2	T-cell leukemia/lymphoma protein 1A	TCL1A	P56279	TCL1A
17337-1	Transcriptional repressor protein YY1	TYY1	P25490	YY1
17356-34	Interleukin-1 family member 10	IL1FA	Q8WWZ1	IL1F10
17362-5	Von Hippel-Lindau disease tumor suppressor	VHL	P40337	VHL
17372-5	Eukaryotic translation initiation factor 4E-binding protein 1	4EBP1	Q13541	EIF4EBP1
17398-55	Heme oxygenase 1	HO-1	P09601	HMOX1
17449-23	CD9 antigen	CD9	P21926	CD9
17453-34	Ceruloplasmin	Ceruloplasmin	P00450	CP
17460-51	Interferon-induced GTP-binding protein Mx1	Mx1	P20591	MX1
17678-28	V-set and immunoglobulin domain-containing protein 4	VSIG4	Q9Y279	VSIG4
17682-1	Membrane cofactor protein	CD46	P15529	CD46
17694-32	Proteasome activator complex subunit 2	PSME2	Q9UL46	PSME2
17702-53	UDP-glucuronosyltransferase 1-1	UGT 1A1	P22309	UGT1A1
17704-74	Heat shock protein 105 kDa	HS105	Q92598	HSPH1
17724-3	WW domain-containing oxidoreductase	WWOX	Q9NZC7	WWOX
17727-1	Securin	Securin	O95997	PTTG1
17747-45	TNF receptor-associated factor 1	TRAF1	Q13077	TRAF1
17752-24	Arginase-2, mitochondrial	Arginase	P78540	ARG2
17766-5	Neutrophil cytosol factor 1	NCF-1	P14598	NCF1
17772-7	Ubiquitin D	UBD	O15205	UBD
17774-38	Small nuclear ribonucleoprotein Sm D3	SMD3	P62318	SNRPD3
17778-19	Ras-related protein Rab-32	RAB32	Q13637	RAB32
17794-6	Phosphomannomutase 2	Phosphomannomutase 2	O15305	PMM2
17797-1	Cullin-1	CUL1	Q13616	CUL1
17817-22	DNA damage-inducible transcript 4 protein	DDIT4	Q9NX09	DDIT4
17850-42	Krueppel-like factor 4	KLF4	O43474	KLF4
18158-45	Caspase-8	Caspase-8	Q14790	CASP8
18162-167	Interleukin-1 receptor-associated kinase 4	IRAK4	Q9NWZ3	IRAK4
18179-56	Spermine synthase	SPSY	P52788	SMS
18185-118	Fructose-bisphosphate aldolase B	ALDOB	P05062	ALDOB
18190-15	Caspase recruitment domain-containing protein 18	ICBR	P57730	CARD18
18191-23	Ran-specific GTPase-activating protein	RANG	P43487	RANBP1
18214-2	Glutamate--cysteine ligase regulatory subunit	GSH0	P48507	GCLM
18282-1	Guanine nucleotide-binding protein G(I)/G(S)/G(O) subunit gamma-11	GBG11	P61952	GNG11
18284-77	Protein KIBRA	WWC1	Q8IX03	WWC1
18291-8	Cyclin-dependent kinase inhibitor 1	p21	P38936	CDKN1A
18294-26	Transcription factor SOX-2	SOX2	P48431	SOX2
18313-4	Isoaspartyl peptidase/L-asparaginase	Asparaginase-like protein 1	Q7L266	ASRGL1
18315-38	Receptor-transporting protein 4	RTP4	Q96DX8	RTP4
18321-38	Bifunctional methylenetetrahydrofolate dehydrogenase/cyclohydrolase, mitochondrial	MTDC	P13995	MTHFD2
18331-3	Glucosylceramidase	GLCM	P04062	GBA
18338-26	Isocitrate dehydrogenase [NADP] cytoplasmic	IDH	O75874	IDH1
18340-2	Proteasome subunit beta type-4	Proteasome beta chain	P28070	PSMB4
18342-2	Phosphoserine aminotransferase	SERC	Q9Y617	PSAT1
18347-15	Laminin-2	Laminin-2	P11047 | P07942 | P24043	LAMC1 | LAMB1 | LAMA2
18375-28	Interleukin-36 receptor antagonist protein	IL-1F5	Q9UBH0	IL36RN
18380-78	Serum albumin	Albumin	P02768	ALB
18381-16	Aldehyde dehydrogenase, mitochondrial	ALDH-E2	P05091	ALDH2
18389-11	Interferon alpha-1/13	IFNA1	P01562	IFNA1
18429-10	Cadherin-1	Cadherin E	P12830	CDH1
18814-21	Inhibin beta A chain:Inhibin beta C chain heterodimer	Activin AC	P08476 | P55103	INHBA | INHBC
18829-4	Eukaryotic initiation factor 4A-I	IF4A1	P60842	EIF4A1
18839-24	Thyroglobulin	Thyroglobulin	P01266	TG
18870-1	T-cell surface glycoprotein CD3 epsilon chain	CD3E	P07766	CD3E
18874-66	CCAAT/enhancer-binding protein alpha	CEBPA	P49715	CEBPA
18875-125	Chondrocalcin	Chondrocalcin	P02458	COL2A1
18878-15	Gremlin-1	GREM1	O60565	GREM1
18880-81	Collagen Type III	Collagen Type III	P02461	COL3A1
18881-7	CD97 antigen	CD97	P48960	ADGRE5
18893-26	Adhesion G-protein coupled receptor G1	GPR56	Q9Y653	ADGRG1
18897-31	Histone deacetylase 2	HDAC2	Q92769	HDAC2
18900-37	GTPase HRas	H-ras (WT)	P01112	HRAS
18904-23	Calcium/calmodulin-dependent protein kinase type IV	KCC4	Q16566	CAMK4
18907-97	Killer cell immunoglobulin-like receptor 3DL1	KI3L1	P43629	KIR3DL1
18925-24	Proteasome subunit alpha type-5	Proteasome subunit alpha type 5	P28066	PSMA5
18930-28	Slit homolog 2 protein	SLIT2	O94813	SLIT2
18935-14	Toll-like receptor 5	TLR5	O60602	TLR5
18942-11	Proteasome subunit beta type-9	PSB9	P28065	PSMB9
18945-11	Regulator of G-protein signaling 1	RGS1	Q08116	RGS1
18950-13	Ras-related C3 botulinum toxin substrate 2	RAC2	P15153	RAC2
19108-50	Methyl-CpG-binding protein 2	MECP2	P51608	MECP2
19113-66	SH3 domain-binding glutamic acid-rich-like protein 2	SH3L2	Q9UJC5	SH3BGRL2
19119-10	DNA damage-inducible transcript 3 protein	DDIT3	P35638	DDIT3
19144-9	Transcription factor 4	ITF2	P15884	TCF4
19163-26	Leucine-rich repeat-containing protein 59	LRC59	Q96AG4	LRRC59
19168-71	Proline-serine-threonine phosphatase-interacting protein 1	PPIP1	O43586	PSTPIP1
19187-21	STAM-binding protein	STABP	O95630	STAMBP
19190-4	Ubiquitin/ISG15-conjugating enzyme E2 L6	UB2L6	O14933	UBE2L6
19209-6	NF-kappa-B inhibitor alpha	IKB-alpha	P25963	NFKBIA
19215-7	Protein NDRG1	NDRG1	Q92597	NDRG1
19219-71	Nuclear transport factor 2	NTF-2	P61970	NUTF2
19225-11	B-cell linker protein	BLNK	Q8WV28	BLNK
19230-12	Glutathione S-transferase theta-1	GSTT1	P30711	GSTT1
19233-75	Copper transport protein ATOX1	ATOX1	O00244	ATOX1
19254-125	GMP reductase 1	GMPR1	P36959	GMPR
19263-147	Eukaryotic translation initiation factor 4E	IF4E	P06730	EIF4E
19297-4	Glucose-6-phosphate 1-dehydrogenase	G6PD	P11413	G6PD
19317-114	Prostatic acid phosphatase	Prostatic acid phosphatase	P15309	ACP3
19347-37	Carbonic anhydrase 12	Carbonic Anhydrase XII	O43570	CA12
19357-11	Vesicle-associated membrane protein 7	VAMP7	P51809	VAMP7
19364-163	Proliferating cell nuclear antigen	PCNA	P12004	PCNA
19437-61	Isoform L-VEGF165	L-VEGF165	P15692	VEGFA
19448-104	Uridine phosphorylase 1	UPP1	Q16831	UPP1
19483-16	3-ketodihydrosphingosine reductase	KDSR	Q06136	KDSR
19556-12	Complement receptor type 1	Complement receptor type 1	P17927	CR1
19564-61	Interferon regulatory factor 4	IRF4	Q15306	IRF4
19567-1	Epidermal growth factor receptor variant III	EGFRvIII	P00533	EGFR
19568-17	Interleukin-15	IL-15	P40933	IL15
19578-19	Docking protein 2	DOK2	O60496	DOK2
19584-33	Fibroblast growth factor 9	FGF9	P31371	FGF9
19587-12	Importin subunit alpha-5	IMA5	P52294	KPNA1
19602-36	Transcription factor jun-D	jun-D	P17535	JUND
19612-3	CD81 antigen	CD81	P60033	CD81
19622-7	Activin A	Activin A	P08476	INHBA
19623-26	40S ribosomal protein SA	40S ribosomal protein SA	P08865	RPSA
19631-13	Kininostatin	Kininostatin	P01042	KNG1
19635-69	Fibroleukin	FGL2	Q14314	FGL2
19636-23	HLA class I histocompatibility antigen, alpha chain G	HLA-G	P17693	HLA-G
19638-9	Dynorphin A (1-17)	Dynorphin A (1-17)	P01213	PDYN
19751-21	Adenosine deaminase	ADA	P00813	ADA
19823-75	NAD-dependent protein deacetylase sirtuin-1	SIR1	Q96EB6	SIRT1
20064-24	Fibronectin-1 Fragment 2	FN1.2	P02751	FN1
20071-53	I-kappa-B-epsilon	IKB-epsilon	O00221	NFKBIE
20073-22	GTPase KRas	K-ras	P01116	KRAS
20074-3	Laminin subunit alpha-3	LAMA3	Q16787	LAMA3
20086-5	Ras-related protein Rab-11B	RB11B	Q15907	RAB11B
20103-176	N-glycosylase/DNA lyase	N-glycosylase/DNA lyase	O15527	OGG1
20127-102	Hephaestin	HEPH	Q9BQS7	HEPH
20183-48	Homeobox protein MOX-1	MEOX1	P50221	MEOX1
20187-10	Integrin alpha V beta 3	Integrin aVb3	P05106 | P06756	ITGB3 | ITGAV
20189-28	Integrin alpha V beta 6	Integrin aVb6	P06756 | P18564	ITGAV | ITGB6
20195-13	Interferon-induced helicase C domain-containing protein 1	IFIH1	Q9BYX4	IFIH1
20203-45	Complement C1s subcomponent	C1s	P09871	C1S
20213-82	Heat shock 70 kDa protein 6	HSP76	P17066	HSPA6
20215-45	Integrin alpha-V: beta-1 complex	Integrin aVb1	P05556 | P06756	ITGB1 | ITGAV
20219-25	Neprilysin	Neprilysin	P08473	MME
20225-119	Signal transducer and activator of transcription 5A	STA5A	P42229	STAT5A
20245-13	Retinoic acid receptor RXR-alpha	Retinoic acid receptor RXR-alpha	P19793	RXRA
20389-36	Mitochondrial inner membrane protease subunit 2	IMP2L	Q96T52	IMMP2L
20423-40	Calcium and integrin-binding protein 1	CIB1	Q99828	CIB1
20512-2	Melanoma-associated antigen MUC18	MUC18	P43121	MCAM
20519-7	CD6	CD6	P30203	CD6
20520-14	Protein FAM3C	FAM3C	Q92520	FAM3C
20521-83	CD28	CD28	P10747	CD28
20533-39	Interleukin-35	IL-35	P29459 | Q14213	IL12A | EBI3
20534-6	Scavenger receptor class B member 1	SCRB1	Q8WTV0	SCARB1
20544-103	Glutamate receptor ionotropic, kainate 2	GRIK2	Q13002	GRIK2
20568-3	FRAS1-related extracellular matrix protein 1	FREM1	Q5H8C1	FREM1
20570-18	V-set and transmembrane domain-containing protein 1	VSTM1	Q6UX27	VSTM1
20572-6	Proto-oncogene tyrosine-protein kinase MER	MER	Q12866	MERTK
20584-4	Nectin-1, isoform gamma:Extracellular domain	nectin-1 gamma:ECD	Q15223	NECTIN1
20586-18	Contactin-3	CNTN3	Q9P232	CNTN3
20590-13	Neuropeptide Y	NPY	P01303	NPY
20937-43	Ribosomal RNA small subunit methyltransferase NEP1	NEP1	Q92979	EMG1
20999-12	60S ribosomal protein L5	RL5	P46777	RPL5
21128-2	CDK2	CDK2	P24941	CDK2
21144-160	Serine/threonine-protein kinase Sgk1	SGK1	O00141	SGK1
21173-25	ELAV-like protein 2	ELAV2	Q12926	ELAVL2
21208-163	CCAAT/enhancer-binding protein epsilon	CEBPE	Q15744	CEBPE
21210-33	DNA polymerase beta	DPOLB	P06746	POLB
21227-18	SULT 1A1*2	SULT 1A1*2	P50225	SULT1A1
21231-3	Neuronal acetylcholine receptor subunit alpha-5	ACHA5	P30532	CHRNA5
21237-24	Protein-arginine deiminase type-4	PADI4	Q9UM07	PADI4
21244-57	Nucleophosmin	NPM1	P06748	NPM1
21282-21	TNFAIP3-interacting protein 1	TNIP1	Q15025	TNIP1
21340-38	Hepatic leukemia factor	HLF	Q16534	HLF
21356-6	B9 domain-containing protein 2	B9D2	Q9BPU9	B9D2
21357-12	Filamin-binding LIM protein 1	FBLI1	Q8WUP2	FBLIM1
21371-12	Bifunctional lysine-specific demethylase and histidyl-hydroxylase MINA	MINA	Q8IUF8	RIOX2
21403-39	Tuberin	TSC2	P49815	TSC2
21430-4	Cytosolic phospholipase A2 alpha	cPLA2-alpha	P47712	PLA2G4A
21433-3	Butyrophilin subfamily 3 member A2	BT3A2	P78410	BTN3A2
21435-143	Serine/threonine-protein kinase SRPK2	SRPK2	P78362	SRPK2
21437-77	Methylated-DNA--protein-cysteine methyltransferase	MGMT	P16455	MGMT
21438-45	Tripartite motif-containing protein 5	TRIM5	Q9C035	TRIM5
21439-37	Hematopoietic lineage cell-specific protein	HCLS1	P14317	HCLS1
21441-20	gp75	gp75	P17643	TYRP1
21450-333	Caspase-10:region 2	Caspase-10:region 2	Q92851	CASP10
21491-7	Vascular adhesion protein-1	VAP-1	Q16853	AOC3
21495-134	Prosaposin receptor GPR37	GPR37	O15354	GPR37
21497-32	Hypoxia up-regulated protein 1	HYOU1	Q9Y4L1	HYOU1
21503-12	Thyrotropin receptor	TSHR	P16473	TSHR
21504-41	Eukaryotic translation initiation factor 2C 2	I2C2	Q9UKV8	AGO2
21514-1	Platelet glycoprotein Ib beta chain	GP1BB	P13224	GP1BB
21521-17	Tryptophan 5-hydroxylase 1	TPH1	P17752	TPH1
21528-12	Bcl-2-modifying factor	BMF	Q96LC9	BMF
21567-214	Complement C1q tumor necrosis factor-related protein 4	C1QT4	Q9BXJ3	C1QTNF4
21577-35	FK506-binding protein 5	FKBP5	Q13451	FKBP5
21651-9	Thioredoxin-like protein 4A	TXN4A	P83876	TXNL4A
21681-10	ADAM 28	ADAM 28	Q9UKQ2	ADAM28
21688-50	Very Late Antigen-4	VLA-4	P13612 | P05556	ITGA4 | ITGB1
21692-12	CD8A/CD8B Complex	CD8A/CD8B Complex	P10966 | P01732	CD8B | CD8A
21693-14	Cadherin-13	CAD13	P55290	CDH13
21698-11	Integrin a11b1	Integrin a11b1	P05556 | Q9UKX5	ITGB1 | ITGA11
21703-31	Activin RIA	Activin RIA	Q04771	ACVR1
21713-11	Reelin	RELN	P78509	RELN
21750-25	Ubiquitin carboxyl-terminal hydrolase BAP1	BAP1	Q92560	BAP1
21765-10	Ubiquitin carboxyl-terminal hydrolase CYLD	CYLD	Q9NQC7	CYLD
21768-9	Alpha-1,6-mannosylglycoprotein 6-beta-N-acetylglucosaminyltransferase A	MGT5A	Q09328	MGAT5
21796-43	Glutathione peroxidase 3	Glutathione peroxidase 3	P22352	GPX3
21797-4	HLA-C	HLA-C	P10321	HLA-C
21810-50	MART-1	MART-1	Q16655	MLANA
21853-3	CLEC-1	CLC1A	Q8NC01	CLEC1A
21861-8	Proteasome subunit beta type-10	PSB10	P40306	PSMB10
21875-31	AN1-type zinc finger protein 3	ZFAN3	Q9H8U3	ZFAND3
21883-17	Bone morphogenetic protein 5	BMP-5	P22003	BMP5
21887-2	Cerebellin-2	CBLN2	Q8IUK8	CBLN2
21895-36	Interferon lambda-4	IFNL4	K9M1U5	IFNL4
21897-4	IL-17/IL-17F	IL-17/ IL-17F	Q96PD4 | Q16552	IL17F | IL17A
21899-36	inhibin A	inhibin A	P08476 | P05111	INHBA | INHA
21901-14	Integrin a3b1	Integrin a3b1	P26006 | P05556	ITGA3 | ITGB1
21903-6	Integrin alpha L beta 2	Integrin aLb2	P05107 | P20701	ITGB2 | ITGAL
21905-10	Integrin alpha-2/b1	Integrin alpha-2/ b1	P05556 | P17301	ITGB1 | ITGA2
21909-2	Integrin a5b1	Integrin a5b1	P08648 | P05556	ITGA5 | ITGB1
21911-17	Norrin	NDP	Q00604	NDP
2192-63	C-C motif chemokine 27	CTACK	Q9Y4X3	CCL27
21926-24	UB2D1/PolyUbiquitin K48	UB2D1/ PolyUbiquitin K48	P0CG47 | P51668	UBB | UBE2D1
21929-53	UB2D3/PolyUbiquitin K48	UB2D3/ PolyUbiquitin K48	P61077 | P0CG47	UBE2D3 | UBB
21931-16	UB2L3/PolyUbiquitin K48	UB2L3/ PolyUbiquitin K48	P68036 | P0CG47	UBE2L3 | UBB
21940-12	Protein Wnt-10b	WN10B	O00744	WNT10B
21942-14	Protein Wnt-16	WNT16	Q9UBV4	WNT16
21945-4	Protein Wnt-5b	WNT5B	Q9H1J7	WNT5B
21946-79	IL-6/IL-6 sRa Complex	IL-6/ IL-6 sRa Complex	P08887 | P05231	IL6R | IL6
21951-32	Aryl hydrocarbon receptor nuclear translocator	ARNT	P27540	ARNT
21967-20	Corticosteroid 11-beta-dehydrogenase isozyme 1	DHI1	P28845	HSD11B1
21976-4	I-kappa-B kinase gamma	IKK-gamma	Q9Y6K9	IKBKG
21979-12	Integrin alpha-6	Integrin a6	P23229	ITGA6
21981-2	Integrin alpha-M	Integrin alpha-M	P11215	ITGAM
21987-76	Lipoprotein lipase	LPL	P06858	LPL
21991-79	Neurabin-2	NEB2	Q96SB3	PPP1R9B
21995-20	NOS	NOS	P29474	NOS3
22019-21	SH2B adapter protein 3	SH2B3	Q9UQQ2	SH2B3
22033-32	Wiskott-Aldrich syndrome protein	WASP	P42768	WAS
22034-61	Zinc finger and BTB domain-containing protein 16	ZBT16	Q05516	ZBTB16
22045-8	Small ubiquitin-related modifier 4	SUMO4	Q6EEV6	SUMO4
22047-46	Collagen alpha-1(V) chain	CO5A1	P20908	COL5A1
22055-31	Forkhead box protein O1A	FOXO1A	Q12778	FOXO1
22065-32	Interferon regulatory factor 8	IRF8	Q02556	IRF8
22075-16	Cyclic AMP-dependent transcription factor ATF-3	ATF3	P18847	ATF3
22088-3	Protein BTG1	BTG1	P62324	BTG1
22116-9	cAMP-responsive element modulator	CREM	Q03060	CREM
2212-69	Tissue-type plasminogen activator	tPA	P00750	PLAT
22125-9	E2F5	E2F5	Q15329	E2F5
22146-20	Fos-related antigen 2	FOSL2	P15408	FOSL2
22148-135	Forkhead box protein P3	FOXP3	Q9BZS1	FOXP3
22377-27	Immediate early response gene 2 protein	IER2	Q9BTL4	IER2
22429-13	Lysine-specific histone demethylase 1A	KDM1A	O60341	KDM1A
22465-43	Transcription factor HES-1	HES1	Q14469	HES1
22476-115	Homeobox protein Hox-D4	HXD4	P09016	HOXD4
22510-6	Nuclear factor erythroid 2-related factor 2	NF2L2	Q16236	NFE2L2
22511-28	Nuclear transcription factor Y subunit alpha	NFYA	P23511	NFYA
22525-9	Paired box protein Pax-3	PAX3	P23760	PAX3
22529-31	PHD finger protein 6	PHF6	Q8IWS0	PHF6
22566-53	Pituitary adenylate cyclase-activating polypeptide type I receptor	PACR	P41586	ADCYAP1R1
22569-55	TGF-beta receptor type-1	TGFR-1	P36897	TGFBR1
22578-17	Roundabout homolog 2	ROBO2	Q9HCK4	ROBO2
22777-46	S-phase kinase-associated protein 2	SKP2	Q13309	SKP2
2278-61	Metalloproteinase inhibitor 2	TIMP-2	P16035	TIMP2
22783-40	Transcription factor PU.1	SPI1	P17947	SPI1
22821-50	Uracil-DNA glycosylase	UNG	P13051	UNG
22847-18	Serine/threonine-protein kinase 4	STK4	Q13043	STK4
22948-13	Bone morphogenetic protein 3	BMP-3	P12645	BMP3
22953-85	CCAAT/enhancer-binding protein beta	CEBPB	P17676	CEBPB
22969-12	C-C motif chemokine 7	MCP-3	P80098	CCL7
22993-9	C-C motif chemokine 22	MDC	O00626	CCL22
23031-6	NAD-dependent protein deacetylase sirtuin-2	SIRT2	Q8IXJ6	SIRT2
23173-3	Metalloproteinase inhibitor 1	TIMP-1	P01033	TIMP1
23176-17	Beta-dystroglycan	Beta-dystroglycan	Q14118	DAG1
23178-95	Histamine N-methyltransferase	HNMT	P50135	HNMT
23213-21	Uncharacterized protein C11orf70	CK070	Q9BRQ4	CFAP300
2330-2	Stromal cell-derived factor 1	SDF-1	P48061	CXCL12
23314-46	Coiled-coil domain-containing protein 103	CC103	Q8IW40	CCDC103
2333-72	Transforming growth factor beta-1	TGF-b1	P01137	TGFB1
23545-6	Nuclear distribution protein nudE-like 1	NDEL1	Q9GZM8	NDEL1
23555-11	GTP-binding protein RAD	RAD	P55042	RRAD
23595-6	Laccase domain-containing protein 1	LACC1	Q8IV20	LACC1
23624-34	Gamma-secretase subunit PEN-2	PEN2	Q9NZ42	PSENEN
23665-35	26S protease regulatory subunit 6A	PRS6A	P17980	PSMC3
23666-35	Bifunctional purine biosynthesis protein PURH	PUR9	P31939	ATIC
23672-10	26S proteasome non-ATPase regulatory subunit 6	PSMD6	Q15008	PSMD6
23678-132	Transcription factor SOX-10	SOX10	P56693	SOX10
2381-52	Complement C5	C5	P01031	C5
23949-12	CD29	CD29	P05556	ITGB1
24027-32	Interferon epsilon-1	IFNE1	Q86WN2	IFNE
24050-26	Glycogen synthase kinase-3 beta	GSK-3 beta	P49841	GSK3B
2418-55	Apolipoprotein E	Apo E	P02649	APOE
24217-2	Calgranulin A	Calgranulin A	P05109	S100A8
24221-3	Peroxisome proliferator activated receptor gamma	PPAR gamma	P37231	PPARG
24263-6	Occludin	OCLN	Q16625	OCLN
24273-43	Thioredoxin domain-containing protein 3	TXND3	Q8N427	NME8
24276-171	Tetratricopeptide repeat protein 25	TTC25	Q96NG3	ODAD4
2429-27	Complement component C8	C8	P07360 | P07358 | P07357	C8G | C8B | C8A
24416-20	Staphylococcal nuclease domain-containing protein 1	SND1	Q7KZF4	SND1
24640-63	Hairy/enhancer-of-split related with YRPW motif protein 1	HEY1	Q9Y5J3	HEY1
24659-6	DnaJ homolog subfamily B member 13	DJB13	P59910	DNAJB13
24671-15	Apoptosis-associated speck-like protein containing a CARD	ASC	Q9ULZ3	PYCARD
24675-2	Microtubule-associated serine/threonine-protein kinase 4	MAST4	O15021	MAST4
24676-105	Uncharacterized protein C21orf59	CU059	P57076	CFAP298
24678-10	Cell death regulator Aven	AVEN	Q9NQS1	AVEN
2468-62	C-C motif chemokine 20	MIP-3a	P78556	CCL20
24725-4	COP9 signalosome complex subunit 5	CSN5	Q92905	COPS5
2475-1	Mast/stem cell growth factor receptor Kit	SCF sR	P10721	KIT
2480-58	Metalloproteinase inhibitor 3	TIMP-3	P35625	TIMP3
24896-5	Menin	MEN1	O00255	MEN1
24914-10	Enhancer of zeste homolog 2	EZH2	Q15910	EZH2
24926-9	Far upstream element-binding protein 2	FUBP2	Q92945	KHSRP
24935-62	Forkhead box protein P1	FOXP1	Q9H334	FOXP1
24940-3	Inhibitor of nuclear factor kappa B kinase beta subunit	IKK-beta	O14920	IKBKB
24958-3	DNA-binding protein RFX5	RFX5	P48382	RFX5
24962-7	SH3 domain-containing kinase-binding protein 1	SH3K1	Q96B97	SH3KBP1
24979-17	Eukaryotic translation initiation factor 3 subunit B	EIF3B	P55884	EIF3B
25033-194	Transitional endoplasmic reticulum ATPase	TER ATPase	P55072	VCP
25036-10	Ran GTPase-activating protein 1	RAGP1	P46060	RANGAP1
25048-30	Protein kinase C and casein kinase substrate in neurons protein 2	PACN2	Q9UNF0	PACSIN2
25050-82	Tripeptidyl-peptidase 2	TPP2	P29144	TPP2
25076-2	Selenium-binding protein 1	Selenium-binding protein 1	Q13228	SELENBP1
25117-17	PGM5	PGM5	Q15124	PGM5
25125-7	SH3 and cysteine-rich domain-containing protein	STAC	Q99469	STAC
2516-57	C-C motif chemokine 21	6Ckine	O00585	CCL21
2524-56	High mobility group protein B1	HMG-1	P09429	HMGB1
25253-17	Guanine nucleotide-binding protein G(s) subunit alpha isoforms	GNAS	Q5JWF2 | P63092	GNAS
25259-7	Uncharacterized protein C17orf62	CQ062	Q9BQA9	CYBC1
25270-3	Probable transcription factor PML	PML	P29590	PML
25272-17	Cadherin-23	CAD23	Q9H251	CDH23
25273-80	Caldesmon	Caldesmon	Q05682	CALD1
25275-30	Histone deacetylase 4	HDAC4	P56524	HDAC4
25283-2	Catenin alpha-3	CTNA3	Q9UI47	CTNNA3
25287-7	Eukaryotic translation initiation factor 4 gamma 1	IF4G1	Q04637	EIF4G1
25292-4	Carboxylesterase 3	EST3	Q6UWW8	CES3
25298-53	Lysine-specific demethylase 4C	KDM4C	Q9H3R0	KDM4C
25300-39	Mucosa-associated lymphoid tissue lymphoma translocation protein 1	MALT1	Q9UDY8	MALT1
25428-103	Interferon-related developmental regulator 1	IFRD1	O00458	IFRD1
25456-73	26S protease regulatory subunit 8	PRS8	P62195	PSMC5
25460-36	Interferon regulatory factor 5	IRF5	Q13568	IRF5
25466-84	Kynurenine 3-monooxygenase	KMO	O15229	KMO
25468-5	SOX-9	SOX-9	P48436	SOX9
2558-51	Beta-endorphin	b-Endorphin	P01189	POMC
2567-5	Complement factor I	Factor I	P05156	CFI
2571-12	Insulin-like growth factor-binding protein 3	IGFBP-3	P17936	IGFBP3
2578-67	C-C motif chemokine 2	MCP-1	P13500	CCL2
2579-17	Matrix metalloproteinase-9	MMP-9	P14780	MMP9
2580-83	Myeloperoxidase	Myeloperoxidase	P05164	MPO
2585-2	Prolactin	PRL	P01236	PRL
25880-14	5-Lipoxygenase	5-Lipoxygenase	P09917	ALOX5
25913-17	Ferritin heavy chain	FRIH	P02794	FTH1
25921-3	Inhibin a subunit	Inhibin a subunit	P05111	INHA
25941-4	2'-5'-oligoadenylate synthetase like protein	OA synthetase	Q15646	OASL
25951-17	Preferentially expressed antigen of melanoma	PRAME	P78395	PRAME
2597-8	Vascular endothelial growth factor A	VEGF	P15692	VEGFA
2599-51	Tumor necrosis factor ligand superfamily member 9	4-1BB ligand	P41273	TNFSF9
2602-2	Angiopoietin-2	Angiopoietin-2	O15123	ANGPT2
2605-49	Tumor necrosis factor receptor superfamily member 8	CD30	P28908	TNFRSF8
2607-54	Cytokine receptor-like factor 1:Cardiotrophin-like cytokine factor 1 Complex	CLF-1/CLC Complex	O75462 | Q9UBD9	CRLF1 | CLCF1
2616-23	Receptor tyrosine-protein kinase erbB-2	ERBB2	P04626	ERBB2
2617-56	Receptor tyrosine-protein kinase erbB-3	ERBB3	P21860	ERBB3
2618-10	Receptor tyrosine-protein kinase erbB-4	ERBB4	Q15303	ERBB4
2620-4	Interleukin-6 receptor subunit beta	gp130, soluble	P40189	IL6ST
2625-53	Hsp90alpha	HSP 90a	P07900	HSP90AA1
2631-50	Interleukin-10 receptor subunit beta	IL-10 Rb	Q08334	IL10RB
2632-5	Interleukin-12 receptor subunit beta-1	IL-12 Rb1	P42701	IL12RB1
2634-2	Cytokine receptor common subunit gamma	IL-2 sRg	P31785	IL2RG
2636-10	Tumor necrosis factor receptor superfamily member 3	Lymphotoxin b R	P36941	LTBR
2637-77	Macrophage mannose receptor 1	Macrophage mannose receptor	P22897	MRC1
2644-11	Protein kinase C alpha type	PKC-A	P17252	PRKCA
2652-15	Urokinase plasminogen activator surface receptor	suPAR	Q03405	PLAUR
2654-19	Tumor necrosis factor receptor superfamily member 1A	TNF sR-I	P19438	TNFRSF1A
2658-27	NT-3 growth factor receptor	TrkC	Q16288	NTRK3
2666-53	Decorin	Bone proteoglycan II	P07585	DCN
2677-1	Epidermal growth factor receptor	ERBB1	P00533	EGFR
2681-23	Hepatocyte growth factor	HGF	P14210	HGF
2682-68	60 kDa heat shock protein, mitochondrial	HSP 60	P10809	HSPD1
2686-67	Insulin-like growth factor-binding protein 6	IGFBP-6	P24592	IGFBP6
2695-25	Platelet endothelial cell adhesion molecule	PECAM-1	P16284	PECAM1
2697-7	Platelet factor 4	PF-4	P02776	PF4
2700-56	Vitamin K-dependent protein S	Protein S	P07225	PROS1
2704-74	Tumor necrosis factor receptor superfamily member 13B	TACI	O14836	TNFRSF13B
2708-54	Tumor necrosis factor ligand superfamily member 18	TNFSF18	Q9UNG2	TNFSF18
2714-78	Endothelial monocyte-activating polypeptide 2	EMAP-2	Q12904	AIMP1
2719-3	Granulocyte colony-stimulating factor receptor	G-CSF-R	Q99062	CSF3R
2723-9	Interleukin-37	IL-1F7	Q9NZH6	IL37
2730-58	MHC class I polypeptide-related sequence A	MICA	Q29983	MICA
2741-22	Sialic acid-binding Ig-like lectin 6	Siglec-6	O43699	SIGLEC6
2744-57	Immunoglobulin G	IgG	P01857	IGHG3 | IGK | IGL | IGHG1 | IGHG4 | IGHG2
2750-3	Apolipoprotein A-I	Apo A-I	P02647	APOA1
2752-62	Growth/differentiation factor 5	BMP-14	P43026	GDF5
2753-2	Complement C1q subcomponent	C1q	P02747 | P02746 | P02745	C1QC | C1QB | C1QA
2754-50	Complement C3	C3	P01024	C3
2761-49	Fibroblast growth factor 18	FGF-18	O76093	FGF18
2765-4	Growth/differentiation factor 11/8	GDF-11/8	O14793 | O95390	MSTN | GDF11
2768-56	Hemopexin	Hemopexin	P02790	HPX
2773-50	Interleukin-10	IL-10	P22301	IL10
2774-10	Interleukin-16	IL-16	Q14005	IL16
2778-10	Interleukin-22	IL-22	Q9GZX6	IL22
2780-35	Lactotransferrin	Lactoferrin	P02788	LTF
2783-18	C-C motif chemokine 3-like 1	LD78-beta	P16619	CCL3L1
2788-55	Stromelysin-1	MMP-3	P08254	MMP3
2789-26	Matrilysin	MMP-7	P09237	MMP7
2790-54	Neutrophil-activating peptide 2	NAP-2	P02775	PPBP
2794-60	Superoxide dismutase [Cu-Zn]	SOD	P00441	SOD1
2796-62	Fibrinogen	Fibrinogen	P02679 | P02675 | P02671	FGG | FGB | FGA
2811-27	Angiopoietin-1	Angiopoietin-1	Q15389	ANGPT1
2827-23	Fractalkine	Fractalkine/CX3CL-1	P78423	CX3CL1
2829-19	Interleukin-27	IL-27	Q14213 | Q8NEV9	EBI3 | IL27
2836-68	Neutrophil gelatinase-associated lipocalin	Lipocalin 2	P80188	LCN2
2855-49	Mitogen-activated protein kinase 3	ERK-1	P27361	MAPK3
2857-70	Glucocorticoid receptor	Glucocorticoid receptor	P04150	NR3C1
2864-2	Dual specificity mitogen-activated protein kinase kinase 1	MEK1	Q02750	MAP2K1
2867-52	RAC-alpha serine/threonine-protein kinase	PKB	P31749	AKT1
2869-68	Protein kinase C delta type	PKC-D	Q05655	PRKCD
2870-29	Ras-related C3 botulinum toxin substrate 1	RAC1	P63000	RAC1
2906-55	Interleukin-4	IL-4	P05112	IL4
2911-27	Midkine	Midkine	P21741	MDK
2913-1	C-C motif chemokine 23	MPIF-1	P55773	CCL23
2925-9	Plasminogen activator inhibitor 1	PAI-1	P05121	SERPINE1
2937-10	Apolipoprotein E (isoform E3)	Apo E3	P02649	APOE
2938-55	Apolipoprotein E (isoform E4)	Apo E4	P02649	APOE
2939-10	Artemin	Artemin	Q5T4W7	ARTN
2943-5	Cytochrome P450 3A4	Cytochrome P450 3A4	P08684	CYP3A4
2954-56	Neutrophil collagenase	MMP-8	P22894	MMP8
2960-66	Properdin	Properdin	P27918	CFP
2961-1	Vitamin K-dependent protein C	Protein C	P04070	PROC
2962-50	Parathyroid hormone-related protein	PTHrP	P12272	PTHLH
2966-65	Stem cell growth factor-beta	SCGF-beta	Q9Y240	CLEC11A
2967-8	Vascular cell adhesion protein 1	VCAM-1	P19320	VCAM1
2968-61	Tumor necrosis factor ligand superfamily member 15	TNFSF15	O95150	TNFSF15
2970-60	Amphiregulin	AREG	P15514	AREG
2972-57	Bone morphogenetic protein 7	BMP-7	P18075	BMP7
2973-15	Platelet glycoprotein 4	CD36 ANTIGEN	P16671	CD36
2975-19	Connective tissue growth factor	CTGF	P29279	CCN2
2976-58	Desmoglein-1	Desmoglein-1	Q02413	DSG1
2977-7	Tumor necrosis factor receptor superfamily member EDAR	EDAR	Q9UNE0	EDAR
2979-8	C-X-C motif chemokine 5	ENA-78	P42830	CXCL5
2985-35	Growth-regulated alpha protein	Gro-a	P09341	CXCL1
2991-9	Interleukin-1 receptor type 1	IL-1 sRI	P14778	IL1R1
2992-59	Interleukin-17 receptor A	IL-17 sR	Q96F46	IL17RA
3000-66	Mannose-binding protein C	MBL	P11226	MBL2
3003-29	Natural cytotoxicity triggering receptor 3	NKp30	O14931	NCR3
3005-5	Tyrosine-protein phosphatase non-receptor type 1	PTP-1B	P18031	PTPN1
3010-53	Thymic stromal lymphopoietin	TSLP	Q969D9	TSLP
3022-4	Cytotoxic T-lymphocyte protein 4	CTLA-4	P16410	CTLA4
3025-50	Fibroblast growth factor 2	bFGF	P09038	FGF2
3028-36	Ck-beta-8-1	Ck-b-8-1	P55773	CCL23
3029-52	CD209 antigen	DC-SIGN	Q9NNX6	CD209
3034-1	Glial fibrillary acidic protein	GFAP	P14136	GFAP
3035-80	Interleukin-19	IL-19	Q9UHD0	IL19
3037-62	Interleukin-1 beta	IL-1b	P01584	IL1B
3038-9	C-X-C motif chemokine 11	I-TAC	O14625	CXCL11
3040-59	C-C motif chemokine 3	MIP-1a	P10147	CCL3
3044-3	C-C motif chemokine 18	PARC	P55774	CCL18
3052-8	Tumor necrosis factor ligand superfamily member 6, soluble form	Fas ligand, soluble	P48023	FASLG
3054-3	Haptoglobin	Haptoglobin, Mixed Type	P00738	HP
3055-54	Interleukin-4 receptor subunit alpha	IL-4 sR	P24394	IL4R
3059-50	Tumor necrosis factor ligand superfamily member 13B	BAFF	Q9Y275	TNFSF13B
3065-65	Fibroblast growth factor 5	FGF-5	P12034	FGF5
3067-67	Growth/differentiation factor 9	GDF-9	O60383	GDF9
3069-52	Immunoglobulin M	IgM	P01871	IGHM | JCHAIN | IGL | IGK
3070-1	Interleukin-2	IL-2	P60568	IL2
3074-6	Lipopolysaccharide-binding protein	LBP	P18428	LBP
3078-1	Placenta growth factor	PlGF	P49763	PGF
3115-64	Mitogen-activated protein kinase 1	MK01	P28482	MAPK1
3143-3	T-cell surface glycoprotein CD4	sCD4	P01730	CD4
3148-49	Gro-beta	Gro-b	P19875	CXCL2
3151-6	Interleukin-2 receptor subunit alpha	IL-2 sRa	P01589	IL2RA
3174-2	A disintegrin and metalloproteinase with thrombospondin motifs 1	ATS1	Q9UHI8	ADAMTS1
3175-51	A disintegrin and metalloproteinase with thrombospondin motifs 13	ATS13	Q76LX8	ADAMTS13
3184-25	Coagulation factor VII	Coagulation Factor VII	P08709	F7
3186-2	Complement C2	C2	P06681	C2
3196-6	Hyaluronan and proteoglycan link protein 1	HPLN1	P10915	HAPLN1
3198-4	Iduronate 2-sulfatase	IDS	P22304	IDS
3220-40	Proto-oncogene tyrosine-protein kinase receptor Ret	RET	P07949	RET
3232-28	Tartrate-resistant acid phosphatase type 5	TrATPase	P13686	ACP5
3234-23	Coiled-coil domain-containing protein 80	URB	Q76M96	CCDC80
3280-49	Aggrecan core protein	Aggrecan	P16112	ACAN
3283-21	Transforming growth factor-beta-induced protein ig-h3	BGH3	Q15582	TGFBI
3285-23	Complement C1r subcomponent	C1r	P00736	C1R
3291-30	Low affinity immunoglobulin epsilon Fc receptor	CD23	P06734	FCER2
3303-23	Cystatin-M	Cystatin M	Q15828	CST6
3309-2	Low affinity immunoglobulin gamma Fc region receptor II-a	FCG2A	P12318	FCGR2A
3310-62	Low affinity immunoglobulin gamma Fc region receptor II-b	FCG2B	P31994	FCGR2B
3311-27	Low affinity immunoglobulin gamma Fc region receptor III-B	FCG3B	O75015	FCGR3B
3312-64	High affinity immunoglobulin gamma Fc receptor I	FCGR1	P12314	FCGR1A
3321-2	Interleukin-24	IL24	Q13007	IL24
3331-8	RGM domain family member B	RGMB	Q6NW40	RGMB
3336-50	Tissue factor pathway inhibitor	TFPI	P10646	TFPI
3341-33	Tyrosine-protein kinase ABL1	ABL1	P00519	ABL1
3344-60	Antithrombin-III	Antithrombin III	P01008	SERPINC1
3346-72	Aurora kinase B	AURKB	Q96GD4	AURKB
3347-9	beta-adrenergic receptor kinase 1	BARK1	P25098	GRK2
3348-49	Bone morphogenetic protein 1	BMP-1	P13497	BMP1
3360-50	Serine/threonine-protein kinase Chk2	Chk2	O96017	CHEK2
3363-31	Tyrosine-protein kinase CSK	CSK	P41240	CSK
3366-51	Extracellular matrix protein 1	ECM1	Q16610	ECM1
3374-49	Tyrosine-protein kinase HCK	HCK	P08631	HCK
3381-24	Tyrosine-protein kinase Lyn, isoform B	LYNB	P07948	LYN
3390-72	PIK3CA/PIK3R1	PIK3CA/PIK3R1	P27986 | P42336	PIK3R1 | PIK3CA
3391-10	Phosphatidylinositol 4,5-bisphosphate 3-kinase catalytic subunit gamma isoform	PK3CG	P48736	PIK3CG
3394-81	Serine/threonine-protein kinase PLK1	PLK-1	P53350	PLK1
3396-54	Renin	Renin	P00797	REN
3400-49	Serine/threonine-protein kinase TBK1	TBK1	Q9UHD2	TBK1
3401-8	Tyrosine-protein phosphatase non-receptor type 2	TCPTP	P17706	PTPN2
3412-7	Apoptosis regulator Bcl-2	Bcl-2	P10415	BCL2
3413-50	Bcl-2-related protein A1	BFL1	Q16548	BCL2A1
3414-40	Cytoplasmic tyrosine-protein kinase BMX	BMX	P51813	BMX
3416-2	Tyrosine-protein kinase BTK	BTK	Q06187	BTK
3421-54	Tumor necrosis factor ligand superfamily member 8	CD30 Ligand	P32971	TNFSF8
3422-4	Cyclin-dependent kinase 1:G2/mitotic-specific cyclin-B1 complex	CDK1/cyclin B	P14635 | P06493	CCNB1 | CDK1
3423-59	Chymase	Chymase	P23946	CMA1
3427-63	Casein kinase II subunit alpha	CSK21	P68400	CSNK2A1
3432-21	Ephrin type-A receptor 3	EPHA3	P29320	EPHA3
3434-34	Fibronectin Fragment 3	FN1.3	P02751	FN1
3435-53	Fibronectin Fragment 4	FN1.4	P02751	FN1
3437-80	Receptor-type tyrosine-protein kinase FLT3	Flt-3	P36888	FLT3
3447-64	Interleukin-8	IL-8	P10145	CXCL8
3448-13	Insulin receptor	IR	P06213	INSR
3449-58	Kallistatin	Kallistatin	P29622	SERPINA4
3452-17	Tyrosine-protein kinase Lck	LCK	P06239	LCK
3470-1	E-selectin	sE-Selectin	P16581	SELE
3472-40	Baculoviral IAP repeat-containing protein 5	Survivin	O15392	BIRC5
3474-19	Thrombospondin-1	Thrombospondin-1	P07996	THBS1
3477-63	High affinity nerve growth factor receptor	TrkA	P04629	NTRK1
3480-7	Dual specificity protein phosphatase 3	DUS3	P51452	DUSP3
3484-60	Angiotensinogen	Angiotensinogen	P01019	AGT
3486-58	Fibroblast growth factor 1	b-ECGF	P05230	FGF1
3488-64	Catalase	Catalase	P04040	CAT
3489-9	Ciliary neurotrophic factor	CNTF	P26441	CNTF
3495-15	C-X-C motif chemokine 6	GCP-2	P80162	CXCL6
3497-13	Interferon alpha-2	IFN-aA	P01563	IFNA2
3498-53	Interleukin-17A	IL-17	Q16552	IL17A
3503-4	Integrin alpha-I: beta-1 complex	Integrin a1b1	P05556 | P56199	ITGB1 | ITGA1
3505-6	Lymphotoxin alpha1:beta2	Lymphotoxin a1/b2	P01374 | Q06643	LTA | LTB
3506-49	Lymphotoxin alpha2:beta1	Lymphotoxin a2/b1	Q06643 | P01374	LTB | LTA
3514-49	Myeloblastin	Proteinase-3	P24158	PRTN3
3519-3	C-C motif chemokine 17	TARC	Q92583	CCL17
3520-58	Transforming growth factor beta-3	TGF-b3	P10600	TGFB3
3522-57	Vasoactive Intestinal Peptide	Vasoactive Intestinal Peptide	P01282	VIP
3534-14	CD40 ligand	CD40 ligand, soluble	P29965	CD40LG
3554-24	Adiponectin	Adiponectin	Q15848	ADIPOQ
3580-25	Alpha-1-antitrypsin	a1-Antitrypsin	P01009	SERPINA1
3587-53	Bone morphogenetic protein 10	BMP10	O95393	BMP10
3593-72	Caspase-3	Caspase-3	P42574	CASP3
3603-60	C-type lectin domain family 7 member A	CLC7A	Q9BXN2	CLEC7A
3605-77	Mannan-binding lectin serine protease 1:Mannan-binding lectin serine protease 1 light chain	MASP3:Light	P48740	MASP1
3627-71	Membrane metallo-endopeptidase-like 1	MMEL2	Q495T6	MMEL1
3628-3	Dual specificity mitogen-activated protein kinase kinase 2	MP2K2	P36507	MAP2K2
3629-60	Serine/threonine-protein kinase MRCK beta	MRCKB	Q9Y5S2	CDC42BPB
3647-49	Toll-like receptor 4:Lymphocyte antigen 96 complex	TLR4:MD-2 complex	O00206 | Q9Y6Y9	TLR4 | LY96
3651-50	Vascular endothelial growth factor receptor 2	VEGF sR2	P35968	KDR
3666-17	Complement factor H-related protein 5	complement factor H-related 5	Q9BXR6	CFHR5
3708-62	Alpha-2-macroglobulin	a2-Macroglobulin	P01023	A2M
3714-49	Creatine kinase M-type:Creatine kinase B-type heterodimer	CK-MB	P06732 | P12277	CKM | CKB
3719-2	Cyclin-dependent kinase inhibitor 1B	p27Kip1	P46527	CDKN1B
3723-1	Brain natriuretic peptide 32	BNP-32	P16860	NPPB
3730-81	Tumor necrosis factor receptor superfamily member 4	TNR4	P43489	TNFRSF4
3736-60	Bone morphogenetic protein 6	BMP-6	P22004	BMP6
3738-54	Macrophage colony-stimulating factor 1	CSF-1	P09603	CSF1
3739-72	Integrin alpha-IIb: beta-3 complex	gpIIbIIIa	P05106 | P08514	ITGB3 | ITGA2B
3741-4	Interleukin-5	IL-5	P05113	IL5
3761-4	Prostaglandin G/H synthase 2	COX-2	P35354	PTGS2
3766-51	Syntaxin-1A	STX1a	Q16623	STX1A
3773-15	Angiopoietin-1 receptor, soluble	sTie-2	Q02763	TEK
3798-71	Carbonic anhydrase 9	Carbonic anhydrase 9	Q16790	CA9
3799-11	Carbonic anhydrase 3	Carbonic anhydrase III	P07451	CA3
3800-71	Creatine kinase B-type	CK-BB	P12277	CKB
3806-55	Ephrin type-A receptor 5	EphA5	P54756	EPHA5
3807-1	Fibroblast growth factor 23	FGF23	Q9GZV9	FGF23
3808-76	Fibroblast growth factor receptor 2	FGFR-2	P21802	FGFR2
3809-1	Fibroblast growth factor receptor 3:Cytoplasmic domain	FGFR-3:CD	P22607	FGFR3
3813-3	Tyrosine-protein kinase Fyn	FYN	P06241	FYN
3817-18	Protein kinase C theta type	KPCT	Q04759	PRKCQ
3825-18	Mitogen-activated protein kinase 8	MK08	P45983	MAPK8
3827-22	Serine/threonine-protein kinase PAK 6	PAK6	Q9NQU5	PAK6
3831-21	Phosphatidylinositol 3,4,5-trisphosphate 3-phosphatase and dual-specificity protein phosphatase PTEN	pTEN	P60484	PTEN
3835-11	Toll-like receptor 2	TLR2	O60603	TLR2
3837-6	Tyrosine-protein kinase ZAP-70	ZAP70	P43403	ZAP70
3844-2	Peptidyl-prolyl cis-trans isomerase A	Cyclophilin A	P62937	PPIA
3853-56	Malate dehydrogenase, cytoplasmic	MDHC	P40925	MDH1
3855-56	Peroxiredoxin-1	Peroxiredoxin-1	Q06830	PRDX1
3860-7	Proteasome subunit alpha type-6	PSA6	P60900	PSMA6
3873-51	Thyroid peroxidase	TMA	P07202	TPO
3874-8	Ubiquitin-conjugating enzyme E2 L3	UB2L3	P68036	UBE2L3
3887-90	Importin subunit beta-1	IMB1	Q14974	KPNB1
3888-8	Inhibitor of growth protein 1	ING1	Q9UK53	ING1
3893-64	Mesothelin	Mesothelin	Q13421	MSLN
3896-5	Phosphoglycerate mutase 1	Phosphoglycerate mutase 1	P18669	PGAM1
4125-52	Advanced glycosylation end product-specific receptor, soluble	sRAGE	Q15109	AGER
4127-75	Complement component C6	C6	P13671	C6
4128-27	C-C motif chemokine 24	Eotaxin-2	O00175	CCL24
4129-72	Complement factor B	Factor B	P00751	CFB
4131-72	Fibronectin	Fibronectin	P02751	FN1
4133-54	Granzyme B	Granzyme B	P10144	GZMB
4136-40	Interleukin-17D	IL-17D	Q8TAD2	IL17D
4137-57	Interleukin-25	IL-17E	Q9H293	IL25
4138-25	Interleukin-20	IL-20	Q9NYY1	IL20
4139-71	Interleukin-6 receptor subunit alpha	IL-6 sRa	P08887	IL6R
4140-3	Interleukin-7	IL-7	P13232	IL7
4141-79	C-X-C motif chemokine 10	IP-10	P02778	CXCL10
4145-58	Neurotrophin-3	Neurotrophin-3	P20783	NTF3
4146-58	Neurotrophin-4	Neurotrophin-5	P34130	NTF4
4149-8	Platelet-derived growth factor subunit B	PDGF-BB	P01127	PDGFB
4152-58	Plasma kallikrein	Prekallikrein	P03952	KLKB1
4154-57	P-selectin	P-Selectin	P16109	SELP
4155-3	Tenascin	Tenascin	P24821	TNC
4156-74	Transforming growth factor beta-2	TGF-b2	P61812	TGFB2
4157-2	Thrombin	Thrombin	P00734	F2
4158-54	Urokinase-type plasminogen activator	uPA	P00749	PLAU
4159-130	Complement factor H	Factor H	P08603	CFH
4160-49	72 kDa type IV collagenase	MMP-2	P08253	MMP2
4162-54	Serotransferrin	Transferrin	P02787	TF
4220-39	Tyrosine-protein kinase Fer	FER	P16591	FER
4232-19	Insulin-like growth factor 1 receptor	IGF-I sR	P08069	IGF1R
4234-8	Interleukin-1 receptor-like 1	IL-1 R4	Q01638	IL1RL1
4245-80	E3 ubiquitin-protein ligase Mdm2	MDM2	Q00987	MDM2
4261-55	Serum paraoxonase/arylesterase 1	paraoxonase 1	P27169	PON1
4272-46	Glucose-6-phosphate isomerase	PHI	P06744	GPI
4282-3	GTP-binding nuclear protein Ran	RAN	P62826	RAN
4318-12	Tyrosine-protein phosphatase non-receptor type 6	PTP-1C	P29350	PTPN6
4322-28	Protein amnionless	AMNLS	Q9BXJ7	AMN
4337-49	C-reactive protein	CRP	P02741	CRP
4342-10	Intercellular adhesion molecule 1	sICAM-1	P05362	ICAM1
4374-45	Growth/differentiation factor 15	MIC-1	Q99988	GDF15
4396-54	Interferon lambda-1	IFN-lambda 1	Q8IU54	IFNL1
4397-26	Interferon lambda-2	IFN-lambda 2	Q8IZJ0	IFNL2
4414-69	Pulmonary surfactant-associated protein D	SP-D	P35247	SFTPD
4423-77	Bcl-2-like protein 1	BCL2-like 1 protein	Q07817	BCL2L1
4440-15	Fc receptor-like protein 3	FCRL3	Q96P31	FCRL3
4460-8	3-phosphoinositide-dependent protein kinase 1	PDPK1	O15530	PDPK1
4464-10	Sialoadhesin	Sialoadhesin	Q9BZZ2	SIGLEC1
4469-78	Carbohydrate sulfotransferase 15	ST4S6	Q7LFX5	CHST15
4479-14	Plasma protease C1 inhibitor	C1-Esterase Inhibitor	P05155	SERPING1
4481-34	Complement C4	C4	P0C0L5 | P0C0L4	C4B | C4A
4482-66	Complement C5b-C6 complex	C5b, 6 Complex	P13671 | P01031	C6 | C5
4493-92	Interleukin-11	IL-11	P20809	IL11
4496-60	Macrophage metalloelastase	MMP-12	P39900	MMP12
4499-21	Platelet-derived growth factor subunit A	PDGF-AA	P04085	PDGFA
4500-50	Stem cell growth factor-alpha	SCGF-alpha	Q9Y240	CLEC11A
4535-50	ADP-ribosyl cyclase/cyclic ADP-ribose hydrolase 2	BST1	Q10588	BST1
4542-24	Clusterin	Clusterin	P10909	CLU
4544-4	Connective tissue-activating peptide III	CTAP-III	P02775	PPBP
4546-27	Adhesion G protein-coupled receptor E2	EMR2	Q9UHX3	ADGRE2
4556-10	Interleukin-34	IL-34	Q6ZMJ4	IL34
4563-61	1-phosphatidylinositol 4,5-bisphosphate phosphodiesterase gamma-1	PLCG1	P19174	PLCG1
4567-82	SH2 domain-containing protein 1A	SH21A	O60880	SH2D1A
4673-13	Interleukin-6	IL-6	P05231	IL6
4697-59	Granulocyte-macrophage colony-stimulating factor	GM-CSF	P04141	CSF2
4703-87	Lymphotoxin-alpha	TNF-b	P01374	LTA
4717-55	Interleukin-3	IL-3	P08700	IL3
4718-5	Peptidyl-prolyl cis-trans isomerase B	PPIB	P23284	PPIB
4721-54	Trefoil factor 3	TFF3	Q07654	TFF3
4775-34	Gelsolin	Gelsolin	P06396	GSN
4832-75	Tumor necrosis factor receptor superfamily member 10A	TRAIL R1	O00220	TNFRSF10A
4834-61	Ephrin type-A receptor 2	Epithelial cell kinase	P29317	EPHA2
4851-25	Interleukin-1 alpha	IL-1a	P01583	IL1A
4862-63	Bone morphogenetic protein receptor type-2	BMP RII	Q13873	BMPR2
4866-59	BDNF/NT-3 growth factors receptor	TrkB	Q16620	NTRK2
4867-15	Vascular endothelial growth factor A, isoform 121	VEGF121	P15692	VEGFA
4876-32	Coagulation factor IX	Coagulation Factor IX	P00740	F9
4880-21	Growth/differentiation factor 2	GDF2	Q9UK05	GDF2
4883-56	Insulin	Insulin	P01308	INS
4889-82	Protein Wnt-7a	WNT7A	O00755	WNT7A
4890-10	Corticotropin	ACTH	P01189	POMC
4907-56	D-dimer	D-dimer	P02679 | P02675 | P02671	FGG | FGB | FGA
4908-6	Endoglin	Endoglin	P17813	ENG
4915-64	Hemoglobin	Hemoglobin	P68871 | P69905	HBB | HBA1
4917-62	Integrin alpha-V: beta-5 complex	Integrin aVb5	P18084 | P06756	ITGB5 | ITGAV
4922-13	C-C motif chemokine 19	MIP-3b	Q99731	CCL19
4924-32	Interstitial collagenase	MMP-1	P03956	MMP1
4969-2	Carbonic anhydrase 1	Carbonic anhydrase I	P00915	CA1
4973-18	Baculoviral IAP repeat-containing protein 3	cIAP-2	Q13489	BIRC3
4986-59	Focal adhesion kinase 1	FAK1	Q05397	PTK2
4988-49	Fibroblast growth factor receptor 4	FGFR4	P22455	FGFR4
4992-49	Granulins	GRN	P28799	GRN
5002-76	Matrix metalloproteinase-14	MMP-14	P50281	MMP14
5007-1	Mitogen-activated protein kinase 14	MAPK14	Q16539	MAPK14
5008-51	Superoxide dismutase [Mn], mitochondrial	Mn SOD	P04179	SOD2
5009-11	Moesin	Moesin	P26038	MSN
5011-11	Nicotinamide phosphoribosyltransferase	PBEF	P43490	NAMPT
5012-67	Adenylate kinase isoenzyme 1	Myokinase, human	P00568	AK1
5013-2	Chloride intracellular channel protein 1	NCC27	O00299	CLIC1
5015-15	Platelet-activating factor acetylhydrolase	PAFAH	Q13093	PLA2G7
5017-19	Peroxiredoxin-5, mitochondrial	Peroxiredoxin-5	P30044	PRDX5
5018-68	Peroxiredoxin-6	Peroxiredoxin-6	P30041	PRDX6
5019-16	Ubiquitin carboxyl-terminal hydrolase isozyme L1	PGP9.5	P09936	UCHL1
5024-67	Retinoblastoma-associated protein	Rb	P06400	RB1
5028-59	Scavenger receptor cysteine-rich type 1 protein M130	sCD163	Q86VB7	CD163
5035-7	Thymidylate synthase	TS	P04818	TYMS
5036-50	Tumor necrosis factor-inducible gene 6 protein	TSG-6	P98066	TNFAIP6
5060-62	Programmed cell death 1 ligand 1	B7-H1	Q9NZQ7	CD274
5061-27	ICOS ligand	B7-H2	O75144	ICOSLG
5063-12	Natural killer cell receptor 2B4	CD244	Q9BZW8	CD244
5065-8	CD83 antigen	CD83	Q01151	CD83
5069-9	Complement decay-accelerating factor	DAF	P08174	CD55
5085-18	Interleukin-20 receptor subunit alpha	IL-20 Ra	Q9UHF4	IL20RA
5088-175	Interleukin-23 receptor	IL-23 R	Q5VWK5	IL23R
5089-11	Interleukin-7 receptor subunit alpha	IL-7 Ra	P16871	IL7R
5092-51	Protein jagged-1:Extracellular domain	JAG1:ECD	P78504	JAG1
5093-47	Protein jagged-2	JAG2	Q9Y219	JAG2
5102-55	MHC class I polypeptide-related sequence B	MICB	Q29980	MICB
5107-7	Neurogenic locus notch homolog protein 1	Notch 1	P46531	NOTCH1
5108-72	Neurogenic locus notch homolog protein 3	Notch-3	Q9UM47	NOTCH3
5110-84	Neurexin-1-beta	NRX1B	P58400	NRXN1
5132-71	Interleukin-27 receptor subunit alpha	TCCR	Q6UWB1	IL27RA
5133-17	TGF-beta receptor type-2	TGF-b R II	P37173	TGFBR2
5138-50	Tumor necrosis factor receptor superfamily member 12A	TWEAKR	Q9NP84	TNFRSF12A
5183-53	AMP Kinase (alpha1beta1gamma1)	AMPK a1b1g1	P54619 | Q9Y478 | Q13131	PRKAG1 | PRKAB1 | PRKAA1
5204-13	Proteasome activator complex subunit 3	PSME3	P61289	PSME3
5225-50	Casein kinase II 2-alpha:2-beta heterotetramer	CK2-A1:B	P67870 | P68400	CSNK2B | CSNK2A1
5226-36	Casein kinase II 2-alpha':2-beta heterotetramer	CK2-A2:B	P67870 | P19784	CSNK2B | CSNK2A2
5230-99	3-hydroxy-3-methylglutaryl-coenzyme A reductase	HMGR	P04035	HMGCR
5242-37	Dual specificity mitogen-activated protein kinase kinase 4	MP2K4	P45985	MAP2K4
5255-22	cAMP-specific 3',5'-cyclic phosphodiesterase 4D	PDE4D	Q08499	PDE4D
5260-80	Non-receptor tyrosine-protein kinase TYK2	TYK2	P29597	TYK2
5275-28	Proto-oncogene vav	VAV	P15498	VAV1
5301-7	Eotaxin	Eotaxin	P51671	CCL11
5307-12	Coagulation factor IXab	Coagulation Factor IXab	P00740	F9
5312-49	Apolipoprotein E (isoform E2)	Apo E2	P02649	APOE
5315-22	Troponin T, cardiac muscle	Troponin T	P45379	TNNT2
5316-54	Prothrombin	Prothrombin	P00734	F2
5339-49	Protein S100-A9	calgranulin B	P06702	S100A9
5340-24	Caspase-10:region 1	Caspase-10:region 1	Q92851	CASP10
5351-52	Heterogeneous nuclear ribonucleoproteins A2/B1	hnRNP A2/B1	P22626	HNRNPA2B1
5352-11	Tumor necrosis factor receptor superfamily member 14	HVEM	Q92956	TNFRSF14
5353-89	Interleukin-1 receptor antagonist protein	IL-1Ra	P18510	IL1RN
5355-69	Tumor necrosis factor ligand superfamily member 14	LIGHT	O43557	TNFSF14
5359-65	Serine/threonine-protein kinase pim-1	PIM1	P11309	PIM1
5360-9	RAC-beta serine/threonine-protein kinase	PKB beta	P31751	AKT2
5364-7	Protein SET	SET	Q01105	SET
5383-14	Tumor necrosis factor receptor superfamily member 13C	BAFF Receptor	Q96RJ3	TNFRSF13C
5400-52	Leptin receptor, soluble	sLeptin R	P48357	LEPR
5412-53	CD27 antigen	CD27	P26842	CD27
5424-55	Tumor necrosis factor receptor superfamily member 11A	RANK	Q9Y6Q6	TNFRSF11A
5443-62	Atrial natriuretic factor	ANP	P01160	NPPA
5459-33	Cystatin-SN	CYTN	P01037	CST1
5467-15	Heat shock protein HSP 90-beta	HSP 90b	P08238	HSP90AB1
5468-67	Interleukin-17 receptor C	IL-17 RC	Q8NAC3	IL17RC
5475-10	Protein kinase C beta type (splice variant beta-II)	PKC-B-II	P05771	PRKCB
5480-49	C-C motif chemokine 5	RANTES	P13501	CCL5
5493-17	Serine/threonine-protein kinase WNK3	WNK3	Q9BYP7	WNK3
5508-62	Cathepsin D	Cathepsin D	P07339	CTSD
5509-7	Epidermal growth factor:Extracellular domain	EGF:ECD	P01133	EGF
5526-53	Tumor necrosis factor receptor superfamily member 18	GITR	Q9Y5U5	TNFRSF18
5532-53	Fibroblast growth factor receptor 1	bFGF-R	P11362	FGFR1
5534-49	Tumor necrosis factor receptor superfamily member 10B:Extracellular domain, TNFR-Cys domains 1-3	TRAIL R2:ECD	O14763	TNFRSF10B
5584-21	Holo-Transcobalamin-2	Holo-TC II	P20062	TCN2
5596-75	T-cell surface glycoprotein CD5:Extracellular domain	CD5:ECD	P06127	CD5
5598-3	Gremlin-2	GREM2	Q9H772	GREM2
5604-30	Heparanase	HPSE	Q9Y251	HPSE
5609-92	Protein FAM19A5	F19A5	Q7Z5A7	TAFA5
5621-64	Thrombospondin type-1 domain-containing protein 1	THSD1	Q9NS62	THSD1
5627-53	Progonadoliberin-1	GON1	P01148	GNRH1
5631-83	Promotilin	MOTI	P12872	MLN
5635-66	Triggering receptor expressed on myeloid cells 2	TREM2	Q9NZC2	TREM2
5657-28	CMP-N-acetylneuraminate-beta-galactosamide-alpha-2,3-sialyltransferase 1	SIA4A	Q11201	ST3GAL1
5659-11	Pro-Thyrotropin-releasing hormone	TRH	P20396	TRH
5660-51	Extracellular superoxide dismutase [Cu-Zn]	SOD3	P08294	SOD3
5661-15	Interleukin-18	IL-18	Q14116	IL18
5666-64	Interleukin-1 receptor type 2	IL-1 sRII	P27930	IL1R2
5691-2	Cysteine-rich secretory protein LCCL domain-containing 2	CRLD2	Q9H0B8	CRISPLD2
5692-79	Tumor necrosis factor	TNF-a	P01375	TNF
5713-9	Interferon lambda-3	IFN-lambda 3	Q8IZI9	IFNL3
5714-88	Interferon alpha-6	IFNA6	P05013	IFNA6
5721-1	CD226 antigen	CD226	Q15762	CD226
5730-60	C-X-C motif chemokine 14	BRAK	O95715	CXCL14
5733-61	Interferon alpha-10	IFN10	P01566	IFNA10
5735-54	C1GALT1-specific chaperone 1	C1GLC	Q96EU7	C1GALT1C1
5740-17	Roundabout homolog 1	ROBO1	Q9Y6N7	ROBO1
5741-55	Eosinophil cationic protein	ECP	P12724	RNASE3
5748-20	Acid ceramidase	Acid ceramidase	Q13510	ASAH1
5757-45	Neuroendocrine secretory protein 55	GNAS3	O95467	GNAS
5801-72	beta-nerve growth factor	b-NGF	P01138	NGF
5807-77	CD70 antigen	CD70	P32970	CD70
5813-58	Erythropoietin	Epo	P01588	EPO
5822-22	Glial cell line-derived neurotrophic factor	GDNF	P39905	GDNF
5825-49	Interferon gamma receptor 1	IFN-g R1	P15260	IFNGR1
5834-18	Interleukin-9	IL-9	P15248	IL9
5837-49	Leukemia inhibitory factor receptor	LIF sR	P42702	LIFR
5843-60	Histone-lysine N-methyltransferase EHMT2	NG36	Q96KQ7	EHMT2
5852-6	Protein S100-A12	S100A12	P80511	S100A12
5854-60	Microtubule-associated protein tau	tau	P10636	MAPT
5867-60	Arginase-1	ARGI1	P05089	ARG1
5888-29	Eukaryotic translation initiation factor 5A-1	eIF-5A-1	P63241	EIF5A
5918-5	Proteasome activator complex subunit 1	PSME1	Q06323	PSME1
5934-1	Ferritin	Ferritin	P02792 | P02794	FTL | FTH1
5939-42	Tumor necrosis factor ligand superfamily member 12	TWEAK	O43508	TNFSF12
5992-50	T-cell surface glycoprotein CD8 alpha chain	CD8A	P01732	CD8A
6003-28	Sialidase-1	NEUR1	Q99519	NEU1
6024-68	Carboxypeptidase E	CBPE	P16870	CPE
6035-2	Beta-galactoside alpha-2,6-sialyltransferase 1	SIAT1	P15907	ST6GAL1
6060-2	Prolactin-inducible protein	PIP	P12273	PIP
6077-63	Adenosine deaminase CECR1	CECR1	Q9NZK5	ADA2
6123-69	Cellular tumor antigen p53	p53	P04637	TP53
6168-11	Cellular tumor antigen p53 R175H mutant	p53 R175H	P04637	TP53
6210-100	Interferon alpha-5	IFNA5	P01569	IFNA5
6214-84	Interferon alpha-8	IFNA8	P32881	IFNA8
6230-56	Cerberus	CER1	O95813	CER1
6232-54	T-lymphocyte activation antigen CD86	B7-2	P42081	CD86
6245-4	Nectin-2	Nectin-2	Q92692	NECTIN2
6252-62	Secretoglobin family 3A member 1	Secretoglobin family 3A member 1	Q96QR1	SCGB3A1
6264-9	Protein CYR61	CYR61	O00622	CCN1
6315-58	Phospholipase B-like 1	PLBL1	Q6P4A8	PLBD1
6350-43	Apolipoprotein C-II	Apo C-II	P02655	APOC2
6351-55	B-cell antigen receptor complex-associated protein beta chain	CD79B	P40259	CD79B
6366-38	Thioredoxin domain-containing protein 15	TXD15	Q96J42	TXNDC15
6421-52	Interferon alpha-16	IFN16	P05015	IFNA16
6433-57	Pseudokinase FAM20A	FA20A	Q96MK3	FAM20A
6447-73	Pentraxin-related protein PTX3	PTX3	P26022	PTX3
6454-38	Rho GDP-dissociation inhibitor 1	Rho-GDIa	P52565	ARHGDIA
6461-54	Apolipoprotein C-III	Apo C-III	P02656	APOC3
6471-53	Complement factor H-related protein 4	FHR4	Q92496	CFHR4
6485-59	Immunoglobulin lambda-like polypeptide 1	IGLL1	P15814	IGLL1
6495-14	Endothelin-1	Endothelin 1	P05305	EDN1
6504-65	Lysyl oxidase homolog 2	Lysyl oxidase-like protein 2	Q9Y4K0	LOXL2
6517-14	Growth/differentiation factor 10	BMP-3b	P55107	GDF10
6545-58	Major prion protein	PRIO	P04156	PRNP
6553-68	Cilia- and flagella-associated protein 45	CCD19	Q9UL16	CFAP45
6563-78	Heat shock 70 kDa protein 1A	HSP 70	P0DMV8	HSPA1A
6565-68	CUB domain-containing protein 1	CDCP1	Q9H5V8	CDCP1
6593-5	Polypeptide N-acetylgalactosaminyltransferase 3	GALT3	Q14435	GALNT3
6624-94	Protein Wnt-11	WNT11	O96014	WNT11
6641-60	PolyUbiquitin K48-linked	PolyUbiquitin K48	P0CG47	UBB
6645-53	Periostin	Periostin	Q15063	POSTN
6895-1	Transferrin receptor protein 1:Cytoplasmic domain	TR:CD	P02786	TFRC
6923-1	Procollagen-lysine,2-oxoglutarate 5-dioxygenase 2	PLOD2	O00469	PLOD2
6965-19	Contactin-associated protein-like 2	CNTP2	Q9UHC6	CNTNAP2
6974-6	HLA class II histocompatibility antigen gamma chain	HG2A	P04233	CD74
7045-4	BCL2/adenovirus E1B 19 kDa protein-interacting protein 3	BNIP3	Q12983	BNIP3
7056-16	4F2 cell-surface antigen heavy chain:Extracellular domain	4F2:ECD	P08195	SLC3A2
7085-81	Corneodesmosin	CDSN	Q15517	CDSN
7100-31	T-cell surface antigen CD2	CD2	P06729	CD2
7113-1	GrpE protein homolog 1, mitochondrial	GRPE1	Q9HAV7	GRPEL1
7124-18	Interleukin-21	IL-21	Q9HBE4	IL21
7180-114	Interferon alpha-14	IFN14	P01570	IFNA14
7182-1	Liver carboxylesterase 1	carboxylesterase, liver	P23141	CES1
7189-55	Carbohydrate sulfotransferase 3	CHST3	Q7LGC8	CHST3
7192-37	Interferon lambda receptor 1	CRF2-12	Q8IU57	IFNLR1
7195-119	Ephrin type-A receptor 7	EPHA7	Q15375	EPHA7
7196-21	Interferon omega-1	IFN-w	P05000	IFNW1
7245-2	CUGBP Elav-like family member 2	CELF2	O95319	CELF2
7655-11	N-terminal pro-BNP	N-terminal pro-BNP	P16860	NPPB
7660-21	Tropomyosin alpha-4 chain	Tropomyosin 4	P67936	TPM4
7693-13	Tumor necrosis factor receptor superfamily member 10B	TRAIL R2	O14763	TNFRSF10B
7717-95	Cystic fibrosis transmembrane conductance regulator	CFTR	P13569	CFTR
7735-17	Pigment epithelium-derived factor	PEDF	P36955	SERPINF1
7737-76	Integrin beta-6	ITB6	P18564	ITGB6
7752-31	C-type lectin domain family 4 member D	CLC4D	Q8WXI8	CLEC4D
7754-11	Protein jagged-1:Cytoplasmic domain	JAG1:CD	P78504	JAG1
7755-37	Integrin beta-5	ITB5	P18084	ITGB5
7757-5	HLA class II histocompatibility antigen, DQ alpha 2 chain	DQA2	P01906	HLA-DQA2
7784-1	Kininogen-1	Kininogen, HMW	P01042	KNG1
7787-25	Leukocyte immunoglobulin-like receptor subfamily A member 5	LIRA5	A6NI73	LILRA5
7789-182	Peroxiredoxin-4	PRDX4	Q13162	PRDX4
7790-21	Leukemia inhibitory factor	LIF	P15018	LIF
7823-22	Alpha-N-acetylgalactosaminide alpha-2,6-sialyltransferase 2	SIA7B	Q9UJ37	ST6GALNAC2
7825-7	Monoacylglycerol lipase ABHD12	ABD12	Q8N2K0	ABHD12
7826-1	Serine/threonine-protein kinase DCLK3	DCLK3	Q9C098	DCLK3
7849-3	Glutaminyl-peptide cyclotransferase	Glutaminyl cyclase	Q16769	QPCT
7875-86	Pleckstrin	PLEK	P08567	PLEK
7890-68	Inactive dipeptidyl peptidase 10	DPP10	Q8N608	DPP10
7893-19	Oxidized low-density lipoprotein receptor 1	OLR1	P78380	OLR1
7905-30	Haptoglobin isoform 2	HPT	P00738	HP
7919-278	Protein FAM3D	FAM3D	Q96BQ1	FAM3D
7922-5	Adrenomedullin	Adrenomedullin	P35318	ADM
7924-7	T-cell surface glycoprotein CD3 gamma chain	CD3G	P09693	CD3G
7927-16	Alpha-N-acetylgalactosaminide alpha-2,6-sialyltransferase 5	SIA7E	Q9BVH7	ST6GALNAC5
7953-20	Signaling lymphocytic activation molecule	SLAF1	Q13291	SLAMF1
7980-72	N-acetyllactosaminide beta-1,3-N-acetylglucosaminyltransferase 2	B3GN2	Q9NY97	B3GNT2
8028-22	Serine protease inhibitor Kazal-type 5	SPINK5	Q9NQ38	SPINK5
8046-9	Galectin-1	Galectin-1	P09382	LGALS1
8059-1	Thrombopoietin	Tpo	P40225	THPO
8064-125	Poliovirus receptor	Poliovirus receptor	P15151	PVR
8080-24	Prostate-associated microseminoprotein	PSMP	Q1L6U9	MSMP
8091-16	Mannan-binding lectin serine protease 1:Mannan-binding lectin serine protease 1 heavy chain	MASP3:Heavy	P48740	MASP1
8098-37	Thromboxane-A synthase	THAS	P24557	TBXAS1
8104-21	Interleukin-10 receptor subunit alpha:Extracellular domain	IL-10 Ra:ECD	Q13651	IL10RA
8221-19	Macrophage migration inhibitory factor	MIF	P14174	MIF
8222-49	Cadherin-related family member 3	CDHR3	Q6ZTQ4	CDHR3
8249-124	ALK tyrosine kinase receptor	ALK	Q9UM73	ALK
8265-225	Lamina-associated polypeptide 2, isoforms beta/gamma	LAP2B	P42167	TMPO
8288-27	Beta-2-glycoprotein 1	b2-Glycoprotein I	P02749	APOH
8299-66	Leukocyte immunoglobulin-like receptor subfamily A member 4	LIRA4	P59901	LILRA4
8304-50	Tumor necrosis factor receptor superfamily member 11B	OPG	O00300	TNFRSF11B
8328-9	Ethanolamine kinase 1	EKI1	Q9HBU6	ETNK1
8358-30	Thioredoxin-dependent peroxide reductase, mitochondrial	Peroxiredoxin-3	P30048	PRDX3
8360-169	Natural cytotoxicity triggering receptor 1	NKp46	O76036	NCR1
8368-102	Tumor necrosis factor receptor superfamily member 1B	TNF sR-II	P20333	TNFRSF1B
8406-17	Insulin-like growth factor I	IGF-I	P05019	IGF1
8467-9	Inhibin beta A chain:Inhibin beta B chain heterodimer	Activin AB	P08476 | P09529	INHBA | INHBB
8479-4	Stromelysin-2	MMP-10	P09238	MMP10
8480-29	EGF-containing fibulin-like extracellular matrix protein 1	FBLN3	Q12805	EFEMP1
8484-24	Leptin	Leptin	P41159	LEP
8485-7	Kelch-like ECH-associated protein 1	KEAP1	Q14145	KEAP1
8529-1	Tumor necrosis factor receptor superfamily member 10B:Death domain	TRAIL R2:Death	O14763	TNFRSF10B
8644-46	Cathepsin H	Cathepsin H	P09668	CTSH
8759-29	Lactosylceramide 4-alpha-galactosyltransferase	a1,4-Galactosyltransferase	Q9NPC4	A4GALT
8768-4	B-cell lymphoma/leukemia 10	Bcl-10	O95999	BCL10
8772-5	Ephrin-B2:Cytoplasmic domain	EFNB2:CD	P52799	EFNB2
8795-48	Transferrin receptor protein 1:Extracellular domain	TR:ECD	P02786	TFRC
8803-61	Nectin-1, isoform gamma:Cytoplasmic domain	nectin-1 gamma:CD	Q15223	NECTIN1
8813-160	Thioredoxin	Thioredoxin	P10599	TXN
8833-20	Tumor necrosis factor ligand superfamily member 10	TRAIL	P50591	TNFSF10
8853-2	C-type lectin domain family 4 member A	CLC4A	Q9UMR7	CLEC4A
8858-21	Basic leucine zipper transcriptional factor ATF-like 3	BATF3	Q9NR55	BATF3
8863-3	Phosphatidylinositol 3-kinase regulatory subunit alpha	P85A	P27986	PIK3R1
8882-1	Disintegrin and metalloproteinase domain-containing protein 17:Cytoplasmic domain	ADAM 17:CD	P78536	ADAM17
8893-29	Poly [ADP-ribose] polymerase 1:region 1	PARP:region 1	P09874	PARP1
8916-32	Stromal interaction molecule 1:Cytoplasmic domain	STIM1:CD	Q13586	STIM1
8946-38	Bile acid receptor	NR1H4	Q96RI1	NR1H4
8950-4	Calcium-activated chloride channel regulator 2	CLCA2	Q9UQC9	CLCA2
8952-65	Granulocyte colony-stimulating factor	G-CSF	P09919	CSF3
8953-47	Hepatoma-derived growth factor	HDGF	P51858	HDGF
8959-61	Disintegrin and metalloproteinase domain-containing protein 17:Extracellular domain	ADAM 17:ECD	P78536	ADAM17
8969-49	Monocyte differentiation antigen CD14	CD14	P08571	CD14
8971-9	Neurexin-1	NRX1A	Q9ULB1	NRXN1
8978-30	Mitogen-activated protein kinase kinase kinase kinase 3	M4K3	Q8IVH8	MAP4K3
8986-2	D-3-phosphoglycerate dehydrogenase	SERA	O43175	PHGDH
9017-58	Lactase-phlorizin hydrolase	LPH	P09848	LCT
9032-30	Proto-oncogene tyrosine-protein kinase ROS	ROS1	P08922	ROS1
9051-13	Interleukin-32	IL32	P24001	IL32
9074-6	Fatty acid hydroxylase domain-containing protein 2	CE004	Q96IV6	FAXDC2
9117-4	Interleukin-36 gamma	IL-1F9	Q9NZH8	IL36G
9121-28	Galactoside 2-alpha-L-fucosyltransferase 2	FUT2	Q10981	FUT2
9125-23	Mannan-binding lectin serine protease 1:Sushi 1 and Sushi 2	MASP3:Sushi 1 and Sushi 2	P48740	MASP1
9176-3	Mucin-1:region 2	MUC1:region 2	P15941	MUC1
9177-6	Protein FAM3B	FAM3B	P58499	FAM3B
9178-30	Neuregulin-1	NEUREGULIN-1	Q02297	NRG1
9183-7	Interferon alpha/beta receptor 1	IFN-a/b R1	P17181	IFNAR1
9185-15	Trefoil factor 1	TFF1	P04155	TFF1
9188-119	C-X-C motif chemokine 9	MIG	Q07325	CXCL9
9197-4	Galectin-9	LEG9	O00182	LGALS9
9204-33	Pro-opiomelanocortin	Corticotropin-lipotropin	P01189	POMC
9213-24	Formimidoyltransferase-cyclodeaminase	FTCD	O95954	FTCD
9220-7	Ephrin type-B receptor 3	EPHB3	P54753	EPHB3
9233-71	Tissue factor pathway inhibitor 2	TFPI -2	P48307	TFPI2
9254-18	High affinity immunoglobulin epsilon receptor subunit alpha	FCERA	P12319	FCER1A
9255-5	Interleukin-17C	IL-17C	Q9P0M4	IL17C
9259-35	Tumor necrosis factor receptor superfamily member 21	DR6	O75509	TNFRSF21
9263-57	Sialate O-acetylesterase	SIAE	Q9HAT2	SIAE
9266-1	Triggering receptor expressed on myeloid cells 1	sTREM-1	Q9NP99	TREM1
9271-101	Stromal interaction molecule 1:Extracellular domain	STIM1:ECD	Q13586	STIM1
9283-8	CD44 antigen	CD44	P16070	CD44
9310-2	T-cell surface glycoprotein CD8 beta chain	CD8B	P10966	CD8B
9312-8	Zinc-alpha-2-glycoprotein	AZGP1	P25311	AZGP1
9314-9	Pregnancy-specific beta-1-glycoprotein 5	PSG5	Q15238	PSG5
9329-28	Trem-like transcript 1 protein:Extracellular domain, Ig-like V-type domain	TRML1:ECD	Q86YW5	TREML1
9337-43	Protachykinin-1	TKN1	P20366	TAC1
9341-1	Platelet-derived growth factor D	PDGFD	Q9GZP0	PDGFD
9343-16	Interleukin-2 receptor subunit beta	IL-2 sRb	P14784	IL2RB
9366-54	Interleukin-21 receptor	IL-21 sR	Q9HBE5	IL21R
9370-69	Gamma-glutamyl hydrolase	GGH	Q92820	GGH
9374-24	Neuronatin	NNAT	Q16517	NNAT
9377-25	Kit ligand	SCF	P21583	KITLG
9385-4	Lysosomal alpha-glucosidase	GAA	P10253	GAA
9409-11	Tryptase beta-1	TRYB1	Q15661	TPSAB1
9416-77	Carboxypeptidase M	CBPM	P14384	CPM
9426-73	DNA-binding protein inhibitor ID-2	ID2	Q02363	ID2
9457-3	Caveolin-2	CAV2	P51636	CAV2
9459-7	Tumor necrosis factor receptor superfamily member 6	Fas, soluble	P25445	FAS
9487-60	Somatoliberin	Growth hormone-releasing factor	P01286	GHRH
9504-19	Ras-related protein Rab-27A	RB27A	P51159	RAB27A
9506-10	Apolipoprotein L1	Apo L1	O14791	APOL1
9522-3	Apoptosis-inducing factor 1, mitochondrial	AIF	O95831	AIFM1
9580-5	Laminin subunit gamma-2	Laminin gamma-2	Q13753	LAMC2
9750-7	Protein S100-A4	S100A4	P26447	S100A4
9768-5	Interleukin-10 receptor subunit alpha:Cytoplasmic domain	IL-10 Ra:CD	Q13651	IL10RA
9779-63	Homocysteine-responsive endoplasmic reticulum-resident ubiquitin-like domain member 2 protein	HERP2	Q9BSE4	HERPUD2
9823-2	Dihydrofolate reductase	DYR	P00374	DHFR
9826-135	Bis(5'-adenosyl)-triphosphatase	Fragile histidine triad protein	P49789	FHIT
9828-86	L-lactate dehydrogenase C chain	LDHC	P07864	LDHC
9830-109	Guanine nucleotide exchange factor VAV3	VAV3	Q9UKW4	VAV3
9834-62	Alcohol dehydrogenase 1B	ADH1B	P00325	ADH1B
9837-60	NAD(P)H dehydrogenase [quinone] 1	NAD(P)H dehydrogenase	P15559	NQO1
9838-4	Mothers against decapentaplegic homolog 1	SMAD1	Q15797	SMAD1
9839-148	Toll/interleukin-1 receptor domain-containing adapter protein	Tirap	P58753	TIRAP
9840-2	Cell division control protein 42 homolog	Cdc42Hs	P60953	CDC42
9842-2	Catenin beta-1	b-Catenin	P35222	CTNNB1
9846-32	Rho GDP-dissociation inhibitor 2	Rho-GDI beta	P52566	ARHGDIB
9848-22	Cyclin-H	Cyclin H	P51946	CCNH
9853-3	Interferon-induced protein with tetratricopeptide repeats 2	IFIT2	P09913	IFIT2
9855-10	Transforming protein RhoA	Rho A	P61586	RHOA
9859-180	Diamine acetyltransferase 1	SSAT-1	P21673	SAT1
9869-28	Nuclear factor NF-kappa-B p105 subunit	NF-kappa-B p105	P19838	NFKB1
9874-28	Cyclin-dependent kinase 4 inhibitor B	p15-INK4b	P42772	CDKN2B
9885-41	Ras-related protein Rap-2a	RAP2A	P10114	RAP2A
9886-28	DNA repair protein XRCC4	XRCC4	Q13426	XRCC4
9898-161	AT-rich interactive domain-containing protein 1A	ARI1A	O14497	ARID1A
9901-28	Egl nine homolog 1	EGLN1	Q9GZT9	EGLN1
9932-49	Semaphorin-4F	SEM4F	O95754	SEMA4F
9937-7	Gap junction alpha-1 protein	CXA1	P17302	GJA1
9947-22	DNA topoisomerase 2-binding protein 1	TOPB1	Q92547	TOPBP1
9964-10	Myocardial zonula adherens protein	MYZAP	P0CAP1	MYZAP
9969-8	Solute carrier family 22 member 16	S22AG	Q86VW1	SLC22A16
9999-1	Interferon regulatory factor 6	IRF6	O14896	IRF6
2573-20	Interleukin-6	IL-6	P05231	IL6
3050-7	von Willebrand factor	vWF	P04275	VWF
5936-53	Tumor necrosis factor	TNF-a	P01375	TNF
8092-29	Interleukin-6 receptor subunit alpha	IL-6 sRa	P08887	IL6R
15602-43	Interleukin-6 receptor subunit alpha	IL-6 sRa	P08887	IL6R
8231-122	Vascular endothelial growth factor receptor 1	VEGF sR1	P17948	FLT1
2358-19	Vascular endothelial growth factor receptor 3	VEGF sR3	P35916	FLT4
3132-1	Vascular endothelial growth factor C	VEGF-C	P49767	VEGFC
14705-1	Vascular endothelial growth factor D	VEGF-D	O43915	VEGFD
2247-20	Prokineticin-1	EG-VEGF	P58294	PROK1
9453-12	Vascular endothelial growth factor B	VEGF-B	P49765	VEGFB
14032-2	Vascular endothelial growth factor A, isoform 121	VEGF121	P15692	VEGFA
14703-6	Prokineticin-1	EG-VEGF	P58294	PROK1
16315-105	Vascular endothelial growth factor receptor 1	VEGF sR1	P17948	FLT1
13671-40	Neutrophil elastase	Elastase	P08246	ELANE
4840-73	Granulocyte colony-stimulating factor	G-CSF	P09919	CSF3
4240-31	Pyruvate kinase PKM	M2-PK	P14618	PKM
4192-10	Alcohol dehydrogenase [NADP(+)]	AK1A1	P14550	AKR1A1
20943-14	N-alpha-acetyltransferase 50	NAA50	Q9GZZ1	NAA50
15418-25	Mitogen-activated protein kinase 10	MK10	P53779	MAPK10
15516-12	Serum amyloid A-4 protein	SAA-4	P35542	SAA4
6391-52	Leukocyte immunoglobulin-like receptor subfamily A member 3	LIRA3	Q8N6C8	LILRA3
4187-49	6-phosphogluconate dehydrogenase, decarboxylating	6-Phosphogluconate dehydrogenase	P52209	PGD
12689-56	Actin-related protein 2/3 complex subunit 1B	ARC1B	O15143	ARPC1B
4811-33	Inter-alpha-trypsin inhibitor heavy chain H4	ITI heavy chain H4	Q14624	ITIH4
21221-67	Serpin B9	Serpin B9	P50453	SERPINB9
11510-31	Apolipoprotein L1	Apo L1	O14791	APOL1
9514-46	EF-hand calcium-binding domain-containing protein 14:C-term	K0494:C-term	O75071	EFCAB14
19177-7	MOB kinase activator 1B	MOL1A	Q7L9L4	MOB1B
21760-22	Ubiquitin-activating enzyme E1	UBE1	P22314	UBA1
24717-26	Serine/threonine-protein phosphatase 2A regulatory subunit B'	PTPA	Q15257	PTPA
3316-58	Heparin cofactor 2	Heparin cofactor II	P05546	SERPIND1
3152-57	Tumor necrosis factor receptor superfamily member 1B	TNF sR-II	P20333	TNFRSF1B
2190-55	Coagulation Factor XI	Coagulation Factor XI	P03951	F11
16892-23	Ectonucleotide pyrophosphatase/phosphodiesterase family member 2	ENPP2	Q13822	ENPP2
10741-22	Macrophage colony-stimulating factor 1	CSF-1	P09603	CSF1
19130-81	Serpin B8	SPB8	P50452	SERPINB8
24697-48	Heterogeneous nuclear ribonucleoprotein A0	ROA0	Q13151	HNRNPA0
3293-2	CD5 antigen-like	CD5L	O43866	CD5L
15481-45	Antibacterial protein LL-37	LL-37	P49913	CAMP
12034-28	Adenylyl cyclase-associated protein 1	CAP 1	Q01518	CAP1
4292-5	Alpha-soluble NSF attachment protein	SNAA	P54920	NAPA
4309-59	Triosephosphate isomerase	Triosephosphate isomerase	P60174	TPI1
5456-59	Beta-Ala-His dipeptidase	CNDP1	Q96KN2	CNDP1
9172-69	Neutrophil collagenase	MMP-8	P22894	MMP8
3508-78	C-C motif chemokine 22	MDC	O00626	CCL22
11510-51	Apolipoprotein L1	Apo L1	O14791	APOL1
3060-43	Complement component C9	C9	P02748	C9
5803-24	Complement C3d fragment	C3d	P01024	C3
4188-1	Aflatoxin B1 aldehyde reductase member 2	Aflatoxin B1 aldehyde reductase	O43488	AKR7A2
13747-9	Carbonic anhydrase 6	Carbonic anhydrase 6	P23280	CA6
4306-4	Transketolase	Transketolase	P29401	TKT
19188-21	nucleosome assembly protein 1-like 4	NAP2L	Q99733	NAP1L4
21383-37	Asparaginyl-tRNA synthetase, cytoplasmic	SYNC	O43776	NARS1
11441-11	Glycogen phosphorylase, liver form	PYGL	P06737	PYGL
17802-4	Sialic acid synthase	SIAS	Q9NR45	NANS
11708-2	Lipocalin-1	LCN1	P31025	LCN1
15486-126	Amiloride-sensitive amine oxidase [copper-containing]	ABP1	P19801	AOC1
4209-60	Vacuolar protein sorting-associated protein VTA1 homolog	DRG-1	Q9NP79	VTA1
6256-9	Lymphocyte antigen 6 complex locus protein G6c	LY66C	O95867	LY6G6C
12446-49	Glutathione S-transferase A1	GST A1-1	P08263	GSTA1
3389-7	Plasma serine protease inhibitor	PCI	P05154	SERPINA5
3397-7	Tyrosine-protein phosphatase non-receptor type 11	SHP-2	Q06124	PTPN11
13959-7	Cytosol aminopeptidase	LAP	P28838	LAP3
13116-25	CD177 antigen	CD177	Q8N6Q3	CD177
4906-35	Coagulation Factor V	Coagulation Factor V	P12259	F5
3077-66	Coagulation factor Xa	Coagulation Factor Xa	P00742	F10
20076-7	Myeloid cell nuclear differentiation antigen	MNDA	P41218	MNDA
12675-14	Aspartate--tRNA ligase, cytoplasmic	SYDC	P14868	DARS1
21547-6	Dentin matrix protein 4	DMP4	Q8IXL6	FAM20C
4964-67	Endoplasmic reticulum aminopeptidase 1	ARTS1	Q9NZ08	ERAP1
9761-89	L-lactate dehydrogenase A chain	LDHA	P00338	LDHA
3329-14	Peptidoglycan recognition protein 1	PGRP-S	O75594	PGLYRP1
6415-90	Carboxypeptidase N subunit 2	CPN2	P22792	CPN2
7955-195	Inter-alpha-trypsin inhibitor heavy chain H1	ITI heavy chain H1	P19827	ITIH1
10754-113	Prokineticin-2	Prokineticin-2	Q9HC23	PROK2
18174-79	Programmed cell death 6-interacting protein	PDC6I	Q8WUM4	PDCD6IP
14324-52	Structural maintenance of chromosomes protein 3	CSPG6	Q9UQE7	SMC3
3710-49	Angiostatin	Angiostatin	P00747	PLG
14133-93	Interleukin-1 receptor type 2	IL-1 sRII	P27930	IL1R2
2474-54	Serum amyloid P-component	SAP	P02743	APCS
8660-33	Olfactomedin-like protein 3	OLFL3	Q9NRN5	OLFML3
21706-29	Leukocyte immunoglobulin-like receptor subfamily A member 1	LIRA1	O75019	LILRA1
17814-8	3'(2'),5'-bisphosphate nucleotidase 1	BPNT1	O95861	BPNT1
3890-8	L-lactate dehydrogenase B chain	LDH-H 1	P07195	LDHB
4900-8	C3a anaphylatoxin	C3a	P01024	C3
3352-80	Carbonic anhydrase 6	Carbonic anhydrase 6	P23280	CA6
5601-2	N-acetylmuramoyl-L-alanine amidase	PGRP-L	Q96PD5	PGLYRP2
4929-55	Sex hormone-binding globulin	SHBG	P04278	SHBG
4982-54	Elafin	Elafin	P19957	PI3
11530-37	Porphobilinogen deaminase	HEM3	P08397	HMBS
6042-52	Tenascin	Tenascin	P24821	TNC
9758-17	40S ribosomal protein S4, X isoform	RS4X	P62701	RPS4X
3617-80	Hepatocyte growth factor activator	HGFA	Q04756	HGFAC
15314-49	Chloride intracellular channel protein 4	CLIC4	Q9Y696	CLIC4
11104-13	Chitinase-3-like protein 1	YKL-40	P36222	CHI3L1
19267-14	Hydroxyacylglutathione hydrolase, mitochondrial	GLO2	Q16775	HAGH
4151-6	Plasminogen	Plasminogen	P00747	PLG
6605-17	Insulin-like growth factor-binding protein complex acid labile subunit	IGFALS	P35858	IGFALS
12016-60	E3 ubiquitin-protein ligase CBL	CBL	P22681	CBL
14208-3	Retinoid-binding protein 7	RET7	Q96R05	RBP7
4324-33	Cystatin-SA	CYTT	P09228	CST2
21147-9	Fructosamine-3-kinase	Fructosamine-3-kinase	Q9H479	FN3K
9883-29	Lactoylglutathione lyase	Glyoxalase I	Q04760	GLO1
4126-22	Bactericidal permeability-increasing protein	BPI	P17213	BPI
18873-8	Carcinoembryonic antigen-related cell adhesion molecule 8	CEAM8	P31997	CEACAM8
18295-102	Glyoxylate reductase/hydroxypyruvate reductase	GRHPR	Q9UBQ7	GRHPR
9384-17	Cathelicidin antimicrobial peptide	Cathelicidin peptide	P49913	CAMP
22961-7	Ficolin-1	FCN1	O00602	FCN1
13496-19	Hydroxymethylglutaryl-CoA synthase, cytoplasmic	HMCS1	Q01581	HMGCS1
5701-81	Tetranectin	Tetranectin	P05452	CLEC3B
13125-45	Vitronectin	Vitronectin	P04004	VTN
25216-8	Calgranulin A	Calgranulin A	P05109	S100A8
16915-153	Semaphorin-4A	SEM4A	Q9H3S1	SEMA4A
11382-5	Biliverdin reductase A	BIEA	P53004	BLVRA
12491-23	Chloride intracellular channel protein 4	CLIC4	Q9Y696	CLIC4
9250-87	Neutrophil defensin 1	HNP-1	P59665	DEFA1
11237-49	Procollagen C-endopeptidase enhancer 1	PCOC1	Q15113	PCOLCE
24945-16	Sorting nexin-27	SNX27	Q96L92	SNX27
4712-28	Apolipoprotein D	Apo D	P05090	APOD
8351-17	Serine protease 57	PRS57	Q6UWY2	PRSS57
14105-5	Kallistatin	Kallistatin	P29622	SERPINA4
9742-59	Spliceosome RNA helicase DDX39B	BAT1	Q13838	DDX39B
5715-4	Protein ABHD14A	ABHEA	Q9BUJ0	ABHD14A
15414-316	L-lactate dehydrogenase A chain	LDHA	P00338	LDHA
4831-4	L-Selectin	sL-Selectin	P14151	SELL
9843-5	Alpha-actinin-1	ACTN1	P12814	ACTN1
24934-96	Opioid growth factor receptor	OGFR	Q9NZT2	OGFR
3518-54	Carboxypeptidase B2	TAFI	Q96IY4	CPB2
17712-7	Isopentenyl-diphosphate Delta-isomerase 1	IDI1	Q13907	IDI1
5737-61	Semaphorin-4D	SEM4D	Q92854	SEMA4D
12628-31	LanC-like protein 2	LANC2	Q9NS86	LANCL2
5202-4	Peptidyl-prolyl cis-trans isomerase D	PPID	Q08752	PPID
3810-50	Tyrosine-protein kinase Fgr	FGR	P09769	FGR
19176-27	Protein FAM49B	FA49B	Q9NUQ9	CYRIB
4989-7	Fibrinogen gamma chain	Fibrinogen g-chain dimer	P02679	FG
15524-30	Phosphoglycerate mutase 2	PGAM2	P15259	PGAM2
19270-26	Tyrosine--tRNA ligase, cytoplasmic	SYYC	P54577	YARS1
17697-2	Esterase OVCA2	OVCA2	Q8WZ82	OVCA2
4878-3	Coagulation Factor X	Coagulation Factor X	P00742	F10
23363-41	Poly(rC)-binding protein 2	PCBP2	Q15366	PCBP2
13661-193	Cystatin-D	CYTD	P28325	CST5
17347-80	Axin interactor, dorsalization-associated protein	CA080	Q96BJ3	AIDA
5658-64	Coagulation factor XIII B chain	coagulation factor XIII B	P05160	F13B
8043-153	Cartilage oligomeric matrix protein	COMP	P49747	COMP
14107-1	5-formyltetrahydrofolate cyclo-ligase	MTHFS	P49914	MTHFS
17320-19	L-aminoadipate-semialdehyde dehydrogenase-phosphopantetheinyl transferase	ADPPT	Q9NRN7	AASDHPPT
10439-57	Alpha-amylase 2B	Alpha-amylase 2B	P19961	AMY2B
15522-2	Golgi-associated plant pathogenesis-related protein 1	GAPR1	Q9H4G4	GLIPR2
3481-87	Xaa-Pro aminopeptidase 1	XPNPEP1	Q9NQW7	XPNPEP1
15610-72	Cytosol aminopeptidase	LAP	P28838	LAP3
2844-53	Tyrosine-protein kinase receptor Tie-1, soluble	sTie-1	P35590	TIE1
7154-92	Protein LEG1 homolog	CF058	Q6P5S2	LEG1
13940-19	Gamma-interferon-inducible protein 16:Isoform 2, Hematopoietic expression, interferon-inducible nature, and nuclear localization 1	IP16:HIN 1	Q16666	IFI16
12659-13	Obg-like ATPase 1	GTPB9	Q9NTK5	OLA1
25265-8	Formin-binding protein 1	FNBP1	Q96RU3	FNBP1
7918-114	Alpha-amylase 1	Amylase, alpha 1A	P04745	AMY1A
17514-48	Ras-related protein Rab-21	RAB21	Q9UL25	RAB21
19189-2	Ubiquitin carboxyl-terminal hydrolase 14	UBP14	P54578	USP14
20374-41	Ubiquinone biosynthesis protein COQ9, mitochondrial	COQ9	O75208	COQ9
5091-28	Leukocyte immunoglobulin-like receptor subfamily B member 2	ILT-4	Q8N423	LILRB2
3485-28	Beta-2-microglobulin	b2-Microglobulin	P61769	B2M
12656-1	Kinesin light chain 1	KLC1	Q07866	KLC1
6260-14	Tenascin	Tenascin	P24821	TNC
14076-74	Cystatin-S	Cystatin-S	P01036	CST4
3636-37	Oxidized low-density lipoprotein receptor 1	OLR1	P78380	OLR1
7161-25	GDH/6PGL endoplasmic bifunctional protein	G6PE	O95479	H6PD
9211-19	Pigment epithelium-derived factor	PEDF	P36955	SERPINF1
20439-14	Proline synthase co-transcribed bacterial homolog protein	PROSC	O94903	PLPBP
