# Supplementary material for: Proteomic profiling of bronchoalveolar lavage following human segmental endotoxin challenge—a potential exacerbation model
Source: Sci Rep. 2026 Feb 12;16:6145. doi: 10.1038/s41598-026-39528-x (PMC12902028; doi:10.1038/s41598-026-39528-x)
Supplement: Supplementary file 2 — Supplementary Material 2 [file 41598_2026_39528_MOESM2_ESM.xlsx]

## Sheet: Tabelle1
Supplementary table 2. Mean cell counts by cell type in bronchoalveolar lavage at pre-challenge baseline and following LPS or saline challenge. Data are given as median and interquartile range (IQR). LPS = lipopolysaccharide.
Cell type	Unit	Baseline	Saline	LPS
Macrophages	%	87.8 (84.7; 90.2)	85.8 (77.6; 91.0)	12.4 (8.2; 15.6)
	10^4/mL	5.8 (5.5; 9.6)	7.7 (5.6; 10.5)	8.6 (6.2; 11.1)
Neutrophils	%	1.1 (0.8; 2.4)	3.0 (1.4; 5.6)	64.0 (60.0; 67.3)
	10^4/mL	0.1 (0.1; 0.2)	0.2 (0.1; 0.6)	43.8 (33.2; 67.9)
Lymphpcytes	%	7.7 (4.8; 9.0)	6.3 (4.9; 7.1)	2.3 (1.7; 3.4)
	10^4/mL	0.5 (0.4; 0.6)	0.5 (0.4; 0.9)	1.3 (1.1; 2.6)
Monocytes	%	1.7 (0.9; 1.9)	2.0 (1.4; 3.1)	22.6 (18.3; 26.3)
	10^4/mL	0.1 (0.1; 0.2)	0.2 (0.1; 0.3)	13.9 (8.7; 28.6)
