# Supplementary material for: Proteomic profiling of bronchoalveolar lavage following human segmental endotoxin challenge—a potential exacerbation model
Source: Sci Rep. 2026 Feb 12;16:6145. doi: 10.1038/s41598-026-39528-x (PMC12902028; doi:10.1038/s41598-026-39528-x)
Supplement: Supplementary file 3 — Supplementary Material 3 [file 41598_2026_39528_MOESM3_ESM.xlsx]

## Sheet: Tabelle1
Supplementary table 3. Full list of differentially expressed proteins (adj. p-value ≤ 0.05, |Log2FC| ≥ 0.58) in BAL following LPS challenge compared with saline challenge. *Interested scientists are encouraged to track additional information about the different SomaScan Sequence IDs by creating an account on the SomaLogic homepage (https://somalogic.com/).
Protein Name (Entrez gene symbol)	SomaScan Sequence ID*	Log2 FC	adj. p-value
A2M	3708-62	2.94322	0.00211264
AASDHPPT	17320-19	1.49042	0.00378014
ABHD14A	5715-4	1.70157	0.00375252
ACP5	3232-28	-0.793069	0.00168173
ACTN1	9843-5	1.75773	0.0151348
ADA2	6077-63	2.02162	0.00209969
ADGRE2	4546-27	-0.647942	0.0181309
ADH7	11377-19	0.862664	0.0160218
ADIPOQ	3554-24	3.3445	0.00185973
AGO1	15312-14	1.84388	0.00189344
AGO2	21504-41	1.89993	0.00277547
AGT	3484-60	2.39172	0.00601088
AIFM1	9522-3	1.59201	0.00170804
AIMP1	2714-78	1.83936	0.00179491
AK1	5012-67	0.611771	0.00746767
AK2	11368-32	1.58392	0.0075168
AKR7A2	4188-1	0.910597	0.00417306
AKT2	5360-9	1.82665	0.00338396
ALDH2	18381-16	-1.49433	0.00913768
ALDH3A1	11480-1	0.852101	0.00534011
AMY1A	7918-114	0.956968	0.0216444
ANGPT2	2602-2	1.95673	0.00222189
AOC1	15486-126	2.82867	0.0146831
AOC3	21491-7	1.37716	0.00817871
APCS	2474-54	3.57498	0.00629173
APOA1	2750-3	4.25874	0.00200377
APOD	4712-28	1.46183	0.0164081
APOE	2418-55	2.55902	0.00670684
APOE	2937-10	2.0377	0.00385602
APOE	5312-49	1.54132	0.00846769
APOE	2938-55	1.2964	0.00715715
APOL1	11510-31	6.14918	0.025782
APOL1	11510-51	5.53974	0.0283723
APOL1	9506-10	1.91418	0.00589001
ARG1	5867-60	2.55648	0.00261711
ARL11	12433-8	1.86741	0.00167637
ARNT	21951-32	1.88562	0.00187721
ARPC1B	12689-56	1.59652	0.00661813
ASAH1	5748-20	1.84674	0.00225398
ATF6	11277-23	2.00003	0.00170242
ATG5	12597-68	1.74433	0.0023675
ATIC	23666-35	1.38334	0.00696608
ATOX1	19233-75	1.28547	0.00302261
AZGP1	9312-8	1.27705	0.00215255
B2M	3485-28	2.94647	0.00939127
B2M	10574-10	1.15974	0.00165095
B9D2	21356-6	0.990536	0.00348196
BCHE	15514-26	3.56719	0.00272351
BCL2	3412-7	1.92367	0.00309396
BCL2A1	3413-50	1.7652	0.00405367
BGLAP	11067-13	1.67799	0.00165441
BGN	13690-26	2.00119	0.00195081
BLVRA	11382-5	0.651394	0.0088439
BPI	4126-22	2.72624	0.00164815
BST1	4535-50	1.74462	0.00203737
BTG1	22088-3	1.72013	0.00323824
BTK	3416-2	1.4684	0.00291014
C1GALT1C1	5735-54	1.4266	0.00167324
C1QA|C1QB|C1QC	2753-2	1.79486	0.00549604
C1R	3285-23	2.7194	0.00887407
C1S	20203-45	2.49986	0.00599054
C2	3186-2	0.894237	0.00783753
C3	5803-24	3.533	0.00500376
C3	4900-8	2.43942	0.00876617
C4A|C4B	4481-34	2.05697	0.00176573
C5	2381-52	2.88842	0.00767977
C5|C6	4482-66	2.92205	0.0078015
C6	4127-75	3.06185	0.00187847
C7	13731-14	2.23193	0.00800245
C8G	14708-59	2.16255	0.00704692
C9	13722-105	2.85074	0.00268118
C9	3060-43	2.74499	0.00192062
CA1	4969-2	2.05211	0.00418568
CA3	3799-11	2.13189	0.00247611
CAMP	15481-45	4.17849	0.00336716
CAMP	9384-17	3.27943	0.00377066
CASP10	5340-24	1.77988	0.0037335
CASP3	3593-72	1.40806	0.00348583
CAT	3488-64	1.59338	0.00335896
CBL	12016-60	1.80747	0.00690982
CCL11	5301-7	2.02755	0.00276584
CCL17	3519-3	2.03836	0.00757335
CCL2	2578-67	1.69718	0.00649257
CCL21	2516-57	2.13606	0.0364227
CCL22	22993-9	2.68687	0.00166434
CCL22	3508-78	2.62523	0.00165254
CCL23	3028-36	1.76667	0.00766745
CCL23	2913-1	1.18414	0.00188247
CCL3L1	2783-18	1.7346	0.00183761
CCL5	5480-49	1.63405	0.00275034
CCL7	22969-12	2.4965	0.00532103
CCN1	6264-9	1.57566	0.0083794
CCNH	9848-22	1.90621	0.00188408
CCT5	12569-25	1.07715	0.00260546
CCT7	13673-21	0.961577	0.00484757
CD14	8969-49	2.43038	0.00253019
CD14	16914-104	2.41274	0.00311488
CD163	5028-59	1.0103	0.0115213
CD177	13116-25	3.46284	0.00265607
CD209	3029-52	1.90648	0.00229575
CD226	5721-1	1.79914	0.00232499
CD27	5412-53	2.0384	0.00690456
CD274	5060-62	1.85363	0.00357008
CD36	2973-15	1.09543	0.00963073
CD5	5596-75	1.62424	0.0128547
CD58	10938-13	1.4127	0.00166484
CD5L	3293-2	4.4082	0.0043016
CD79A	15674-3	1.88883	0.00192839
CDC42	9840-2	0.611718	0.0175761
CDH1	18429-10	1.69179	0.00178459
CDH23	25272-17	1.70967	0.00219539
CDKN1B	3719-2	1.8887	0.00177432
CDKN2C	12521-3	1.85597	0.00321703
CEACAM8	18873-8	3.01423	0.00348958
CERT1	13535-2	1.79283	0.00194015
CERT1	13950-9	1.27699	0.0139617
CES1	7182-1	1.73907	0.00214326
CES3	25292-4	0.687504	0.0143294
CFAP298	24676-105	0.74953	0.00616064
CFB	4129-72	2.92045	0.00588911
CFHR1	15468-14	2.68048	0.0016522
CFHR2	15584-9	2.87607	0.0110019
CFP	2960-66	3.30744	0.00178433
CFTR	7717-95	1.91448	0.00322901
CHFR	11320-29	1.9328	0.00228864
CHGA	11184-51	1.89237	0.00709291
CHI3L1	11104-13	2.61004	0.00269169
CHST15	4469-78	1.48474	0.00247494
CIB1	20423-40	1.16804	0.00357331
CKB|CKM	3714-49	2.0875	0.0292258
CLCA2	8950-4	1.86443	0.00170957
CLEC12A	11187-11	2.02122	0.00586628
CLEC3B	5701-81	2.36119	0.0069576
CLIC1	5013-2	1.15803	0.00195201
CLTC	13711-10	1.95382	0.0020055
CLU	4542-24	2.45405	0.00276934
CNDP1	5456-59	3.85623	0.0122296
CNTN3	20586-18	1.51257	0.0018946
COL3A1	18880-81	1.22808	0.00185992
COL6A1	16828-8	1.30821	0.00343891
COMMD1	12509-115	1.7674	0.00208681
COMP	8043-153	2.83933	0.00204596
COPS5	24725-4	0.622265	0.020194
COQ9	20374-41	1.69507	0.00417108
CP	17453-34	1.84184	0.00167194
CPB2	3518-54	3.02756	0.00572364
CPN2	6415-90	3.51015	0.00318267
CR1	19556-12	2.71541	0.00251739
CR2	15570-99	2.59786	0.00256362
CREBBP	13614-6	1.81383	0.00328036
CRP	4337-49	2.44219	0.00860933
CSF1	10741-22	1.46077	0.00421703
CSF1	3738-54	1.36446	0.0053516
CSF1R	13682-47	2.03697	0.00514675
CSF2RA	10438-19	1.3563	0.00207758
CSF3	4840-73	3.68019	0.00202914
CSK	3363-31	1.71551	0.00990694
CSNK2A1	3427-63	1.60195	0.00186022
CSNK2A1|CSNK2B	5225-50	1.55902	0.00734225
CSNK2A2|CSNK2B	5226-36	1.60041	0.00547357
CST1	5459-33	1.00533	0.0336691
CST5	13661-193	1.2581	0.0133524
CTF1	13732-79	1.65104	0.00167421
CTNNB1	9842-2	1.56063	0.00212419
CTSC	13730-18	0.583951	0.0192328
CTSC	13730-18	0.583951	0.0192328
CTSH	8644-46	1.06767	0.00180464
CXADR	11204-80	2.25037	0.00266644
CXCL10	4141-79	2.2941	0.010581
CXCL11	3038-9	2.63234	0.00666549
CXCL8	3447-64	1.38152	0.00874207
CYLD	21765-10	2.15143	0.0017399
CYP3A4	2943-5	1.74368	0.00628011
CYRIB	19176-27	2.19986	0.00605882
DAPP1	11615-16	1.1448	0.00417569
DARS1	12675-14	1.42064	0.00267008
DDR1	11836-144	0.806891	0.00483858
DDX39B	9742-59	1.6888	0.0018745
DDX6	12869-68	1.46845	0.00185968
DEF6	14090-23	1.9085	0.00252406
DEFA1	9250-87	2.53327	0.00298464
DERL1	13393-46	1.51635	0.00250469
DHFR	9823-2	1.86142	0.00164628
DNAJB13	24659-6	0.595374	0.0415675
DUSP3	3480-7	1.72745	0.00202688
ECM1	3366-51	2.59829	0.00780878
EFCAB14	9514-46	1.55882	0.00523158
EFNB2	14131-37	1.37916	0.00185862
EGF	5509-7	1.50599	0.00173788
EGFR	2677-1	1.58233	0.00376523
EGLN1	9901-28	1.49646	0.00222316
EIF3B	24979-17	1.4763	0.0023042
EIF4A1	18829-4	1.69981	0.00237322
EIF4E	19263-147	1.34346	0.004554
EIF4EBP1	17372-5	1.89072	0.00182985
EIF4G1	25287-7	1.51104	0.00703161
EIF5A	5888-29	0.643569	0.00734499
ELMO1	12764-3	1.88586	0.00167604
EMG1	20937-43	1.58238	0.00168129
ENPP2	16892-23	2.20513	0.00164266
EPHA2	4834-61	1.14844	0.00221355
ERAP1	4964-67	1.63121	0.0347946
ERBB3	2617-56	0.784175	0.018921
ETS2	12350-86	1.87278	0.00167238
F10	3077-66	2.51061	0.00801916
F10	4878-3	2.32733	0.00979231
F11	2190-55	3.93544	0.00528413
F13A1|F13B	16927-9	3.4625	0.0040159
F13B	5658-64	2.9402	0.00451766
F2	4157-2	2.43991	0.00231089
F5	4906-35	2.13811	0.00849966
F7	3184-25	1.42963	0.00913603
F9	4876-32	2.9624	0.00685343
F9	5307-12	2.96177	0.0066568
FAS	9459-7	1.32948	0.00166131
FBLIM1	21357-12	1.46797	0.00229271
FBLN5	15585-304	1.80293	0.00176375
FCER1A	9254-18	1.82411	0.00212716
FCER2	3291-30	2.80694	0.00952505
FCGR1A	3312-64	0.736687	0.0145513
FCGR2B	3310-62	1.26092	0.0119654
FCGR3B	3311-27	0.907121	0.0142445
FCN1	22961-7	2.74787	0.00736185
FCN2	13717-15	3.39105	0.00198002
FERMT3	12599-10	2.0334	0.00173799
FGA|FGB|FGG	4907-56	2.70276	0.00834828
FGFR1	5532-53	1.82477	0.00205618
FGFR3	13669-6	-0.793992	0.00185504
FGG	4989-7	3.01689	0.00812241
FGL2	19635-69	1.67389	0.00176575
FGR	3810-50	2.58083	0.00398325
FHIT	9826-135	1.34229	0.0016466
FKBP5	21577-35	1.70728	0.00388532
FLT3	3437-80	1.95569	0.0020441
FLT4	16035-8	2.19652	0.00431461
FN1	3434-34	2.23764	0.00175506
FN1	3435-53	1.42108	0.00260872
FN1	4131-72	1.31644	0.00291123
FN1	20064-24	1.09834	0.0245637
FN3K	21147-9	1.12595	0.00754022
FNBP1	25265-8	1.98366	0.00247409
FOXO1	22055-31	1.4421	0.00170917
FOXP3	22148-135	1.80942	0.00362219
FTH1	25913-17	1.85858	0.00231885
G6PD	19297-4	1.46083	0.0112611
GBA	18331-3	1.96316	0.00184553
GBP1	15326-64	1.56086	0.00184789
GC	15589-1	2.25793	0.00214654
GCLM	18214-2	1.5329	0.00807355
GDF15	4374-45	1.7938	0.00698332
GGH	9370-69	1.44239	0.00256545
GLIPR2	15522-2	1.45943	0.00729033
GLO1	9883-29	0.918051	0.00471315
GNAS|GNAS	25253-17	1.92939	0.00253778
GPI	4272-46	2.34012	0.0188888
GPX1	15591-28	0.775354	0.00339397
GPX3	21796-43	2.30879	0.00712034
GREM2	5598-3	1.54808	0.00164811
GRK2	3347-9	1.92829	0.00173894
GSK3B	24050-26	1.65526	0.00369446
GSN	4775-34	1.89851	0.0193379
GSTA1	12446-49	0.92317	0.0177738
GSTO1	12436-84	1.1583	0.00320542
GSTP1	13576-15	1.04942	0.00167783
GSTT1	19230-12	1.62117	0.00169483
GZMA	13712-104	1.88382	0.00206089
H6PD	7161-25	1.3036	0.00445449
HAGH	19267-14	0.656701	0.0075627
HAPLN1	3196-6	1.71956	0.00279588
HAVCR2	11481-25	1.99666	0.00624972
HBB	17137-160	1.49072	0.0158285
HCLS1	21439-37	1.6811	0.00493448
HDAC2	18897-31	1.73628	0.012275
HDGF	8953-47	1.62076	0.00735955
HES1	22465-43	1.83741	0.00181581
HEXIM1	15596-7	1.78307	0.001956
HGFAC	3617-80	3.63107	0.00246404
HLA-C	21797-4	2.02957	0.00165875
HLA-DQA2	7757-5	1.57334	0.00172332
HMBS	11530-37	1.68715	0.00680126
HMGB1	2524-56	1.73226	0.00219972
HMGCS1	13496-19	0.963536	0.0335142
HNRNPA0	24697-48	1.18172	0.014514
HNRNPA2B1	5351-52	1.79433	0.0128266
HPX	2768-56	3.75969	0.00550194
HRAS	18900-37	1.59864	0.0019417
HSP90AA1	2625-53	1.47468	0.00976081
HSP90AB1	5467-15	1.71657	0.00507968
HSPA1A	6563-78	1.60114	0.0046415
HSPA6	20213-82	1.12875	0.0025932
HTRA1	15594-47	0.927822	0.00668708
HYOU1	21497-32	1.17817	0.00390639
ICAM1	4342-10	0.956627	0.0057892
ICAM2	14756-29	1.82872	0.00660679
ICOSLG	5061-27	2.01739	0.00477132
IDH1	18338-26	0.939951	0.0263557
IDI1	17712-7	0.971929	0.00482027
IDS	3198-4	0.618293	0.0378152
IFI16	13940-19	2.1749	0.0112802
IFIT2	9853-3	1.7959	0.00167829
IFIT3	13642-90	1.33772	0.00543712
IFNL4	21895-36	1.93628	0.00318641
IGBP1	12358-6	1.33027	0.00206547
IGF1R	4232-19	1.62714	0.00176496
IGF2R	16057-6	1.13927	0.00599399
IGFALS	6605-17	3.3129	0.00181958
IGFBP3	2571-12	2.43668	0.00654735
IGFBP6	2686-67	1.77959	0.00714201
IGHM|IGL|JCHAIN|IGK	3069-52	3.28753	0.0164156
IKBKB	24940-3	1.61324	0.00695653
IL16	2774-10	1.68676	0.009916
IL17RA	2992-59	1.29058	0.005842
IL17RC	5468-67	1.96448	0.0068733
IL18	5661-15	2.24973	0.0207582
IL19	3035-80	2.37424	0.00179826
IL1R1	2991-9	0.77544	0.007222
IL1R2	14133-93	3.0062	0.00373118
IL1RL1	4234-8	3.13647	0.00192993
IL1RN	5353-89	3.21769	0.0077579
IL20	4138-25	1.89029	0.00199861
IL21R	9366-54	1.98361	0.00231537
IL26	16760-2	1.57756	0.00199418
IL27RA	5132-71	1.78811	0.00171881
IL2RG	2634-2	1.78258	0.00245867
IL34	4556-10	1.72562	0.00179788
IL6	4673-13	3.66985	0.00408186
IL6R	4139-71	1.87911	0.00461604
IL6R	15602-43	1.62894	0.0109454
IL6R	8092-29	1.62165	0.00600877
INHA	25921-3	1.55691	0.00214097
INHBA|INHBC	18814-21	0.956918	0.00164688
INHBB	13676-46	1.3782	0.00178884
INSR	3448-13	2.12391	0.0016711
IRF3	17151-84	0.774306	0.0156402
IRF6	9999-1	2.14195	0.00463628
ISG15	14151-4	1.5859	0.00426773
ITGA1|ITGB1	3503-4	1.67787	0.0287461
ITGA2B|ITGB3	3739-72	1.62382	0.00507959
ITIH1	7955-195	3.43202	0.00171192
ITIH4	4811-33	4.03379	0.00719932
JAK2	11816-84	1.92874	0.00170204
KDM1A	22429-13	1.84654	0.00165303
KDM4C	25298-53	1.56128	0.00304781
KHSRP	24926-9	1.62628	0.00394293
KIF3A	13961-18	1.63475	0.00250729
KIR3DL1	18907-97	1.71313	0.00212201
KIT	2475-1	1.96849	0.00485423
KITLG	9377-25	1.82525	0.00407249
KLC1	12656-1	1.4275	0.00348207
KNG1	7784-1	3.64531	0.00170286
KPNA1	19587-12	1.86731	0.00165603
KPNB1	3887-90	2.13079	0.00507605
KRAS	20073-22	1.67681	0.00597332
KRT19	15606-19	1.1793	0.00591601
LAMA2|LAMB1|LAMC1	18347-15	2.86211	0.00413065
LAMC2	9580-5	1.96689	0.00311165
LAMTOR2	15329-167	1.30094	0.00443341
LANCL2	12628-31	1.05021	0.00280651
LAP3	15610-72	1.12351	0.0113357
LAP3	13959-7	0.805389	0.0265015
LBP	3074-6	3.00183	0.00166
LDHA	9761-89	3.29878	0.0375658
LDHA	15414-316	1.52996	0.043292
LDHB	3890-8	2.79632	0.0163973
LECT2	16763-11	2.11213	0.00164831
LGALS1	8046-9	1.31993	0.00531944
LGALS9	9197-4	1.56426	0.00178179
LIFR	5837-49	1.33806	0.00251203
LILRA1	21706-29	3.22145	0.00361019
LILRA3	6391-52	4.97919	0.00668647
LILRA5	7787-25	2.48415	0.00164464
LILRB2	5091-28	2.58205	0.00619669
LPL	21987-76	0.631538	0.00905775
LRRC59	19163-26	2.5199	0.00254751
LTA|LTB	3506-49	1.86197	0.00361212
LTBP4	13133-73	0.852843	0.00168518
LY6G6C	6256-9	1.58408	0.00280904
LYN	3381-24	2.354	0.00966182
MAP2K1	2864-2	1.86887	0.00475607
MAP2K4	5242-37	1.78267	0.00447519
MAPK1	3115-64	1.28904	0.00517171
MAPK10	15418-25	1.2708	0.00257735
MAPK14	5007-1	2.74348	0.0107047
MAPK3	2855-49	1.31697	0.0140151
MAZ	13436-54	2.05174	0.00170183
MBL2	3000-66	2.06127	0.00272216
MCAM	20512-2	2.33957	0.00168698
MCL1	10396-6	1.03232	0.00523659
MDH1	3853-56	0.853915	0.005892
MDK	2911-27	0.850161	0.00506454
MERTK	20572-6	1.95765	0.00165459
MET	11814-29	1.1666	0.00240951
MGMT	21437-77	1.11962	0.00869681
MIF	8221-19	0.739206	0.0148069
MMP1	4924-32	1.97688	0.00633667
MMP10	8479-4	1.48332	0.00486872
MMP2	4160-49	2.38565	0.003833
MMP7	2789-26	1.1376	0.00425332
MMP8	2954-56	3.69131	0.00164478
MMP9	2579-17	2.06924	0.00687061
MNDA	20076-7	2.7038	0.00544224
MOB1B	19177-7	1.44664	0.00687664
MPO	2580-83	3.52419	0.00702427
MSLN	3893-64	1.81049	0.00164425
MSMP	8080-24	1.94207	0.00506136
MSN	5009-11	1.14138	0.00402726
MTHFD2	18321-38	1.67786	0.00186029
MTHFS	14107-1	1.14243	0.00169942
MX1	17460-51	1.58042	0.0045077
NAA50	20943-14	1.23044	0.00786658
NANS	17802-4	1.07949	0.0188388
NAP1L4	19188-21	2.07813	0.00647179
NAPA	4292-5	1.24281	0.0139334
NARS1	21383-37	0.93601	0.00295479
NCF1	17766-5	2.53011	0.00810804
NCR1	8360-169	1.96576	0.0030979
NDP	21911-17	1.61708	0.0071338
NECTIN1	20584-4	1.57159	0.00197992
NFKB1	9869-28	1.78364	0.00202531
NOTCH1	5107-7	1.31304	0.00274114
NOTCH3	5108-72	1.46692	0.00167385
NPM1	21244-57	1.92394	0.00169541
NPY	20590-13	1.65755	0.00205704
NRAS	10531-18	1.79186	0.00176631
NRXN1	8971-9	1.84645	0.00203283
NT5C2	11288-26	1.28309	0.00385632
NUCB1	10451-11	1.02114	0.00164827
NUTF2	19219-71	1.48693	0.00187306
OASL	25941-4	1.66162	0.0019926
ODC1	13689-2	1.94359	0.00168643
OGFR	24934-96	1.60081	0.0140002
OLA1	12659-13	1.65546	0.00189232
OLFML3	8660-33	2.04437	0.00191498
OLR1	3636-37	2.85547	0.0021174
OLR1	7893-19	2.64848	0.001936
OVCA2	17697-2	1.58311	0.00172668
PACSIN2	25048-30	1.05293	0.00363055
PADI4	21237-24	3.30756	0.0131461
PAK6	3827-22	1.86132	0.00171845
PCBP2	23363-41	0.91836	0.00167378
PCNA	19364-163	1.67576	0.00613759
PCOLCE	11237-49	2.9561	0.00771807
PDCD6IP	18174-79	1.02597	0.00352578
PDGFA	4499-21	1.84239	0.00473361
PDPK1	4460-8	1.70396	0.00234494
PECAM1	2695-25	1.89406	0.00273507
PF4	2697-7	2.85985	0.0475473
PGAM1	3896-5	1.78056	0.0317877
PGAM2	15524-30	1.75699	0.0112169
PGD	4187-49	1.70242	0.005082
PGLYRP1	3329-14	3.60335	0.00195198
PGLYRP2	5601-2	2.83392	0.0019586
PHGDH	8986-2	1.84818	0.00715029
PI3	4982-54	2.01172	0.000308026
PIP4K2A	12697-30	1.55063	0.00603823
PKM	4240-31	1.15339	0.0019465
PLA2G4A	21430-4	1.69724	0.00329023
PLAU	4158-54	1.55116	0.00175316
PLAUR	2652-15	1.30576	0.00229861
PLCG2	10070-22	1.9408	0.00165701
PLEK	7875-86	2.08915	0.00425064
PLG	4151-6	3.70934	0.00262535
PLG	3710-49	3.23364	0.00359281
PLPBP	20439-14	1.23651	0.00395224
PML	25270-3	1.72891	0.00525032
PMM2	17794-6	0.843518	0.00172596
PNP	15435-4	2.80347	0.0112601
POLB	21210-33	1.93153	0.00165295
PPARA	12954-71	1.87722	0.00175966
PPBP	2790-54	2.12179	0.0447467
PPBP	4544-4	2.12176	0.0461705
PPBP	17165-1	2.11356	0.0392359
PPBP	16765-52	1.78331	0.00305614
PPID	5202-4	1.18627	0.00224276
PPP1R9B	21991-79	1.93637	0.00203139
PRAME	25951-17	1.77438	0.00167464
PRDX3	8358-30	1.56379	0.0016438
PRDX6	5018-68	1.07637	0.00903654
PRKCA	2644-11	1.89218	0.0016808
PRKCB	5475-10	3.1122	0.00256553
PRKG1	13067-5	1.31696	0.00373359
PROC	2961-1	2.81483	0.00247704
PROS1	2700-56	0.86635	0.00634594
PRSS57	8351-17	2.40754	0.00941297
PRTN3	3514-49	3.07145	0.00361266
PSAT1	18342-2	1.81647	0.00168491
PSIP1	17176-13	1.5767	0.0137668
PSMA5	18925-24	0.994021	0.00176491
PSMB10	21861-8	1.67554	0.00440553
PSMB4	18340-2	1.63338	0.0147066
PSMB9	18942-11	1.5385	0.00469078
PSMC3	23665-35	1.05221	0.00193975
PSMC5	25456-73	1.32732	0.0034439
PSMD6	23672-10	1.78378	0.00186146
PSME1	5918-5	0.940582	0.0026465
PSME2	17694-32	1.5872	0.0020868
PSTPIP1	19168-71	2.26896	0.00298204
PTGS2	3761-4	1.98195	0.00255612
PTPA	24717-26	1.1161	0.00432663
PTPN1	3005-5	1.828	0.00189259
PTPN11	3397-7	1.27469	0.00798266
PTPN6	4318-12	1.667	0.00296439
PYCARD	24671-15	1.37782	0.00402096
PYGL	11441-11	3.0535	0.0342863
RAB11B	20086-5	1.4978	0.0116925
RAB21	17514-48	1.37146	0.0113719
RAC1	2870-29	0.964386	0.0119509
RAC2	18950-13	0.918913	0.0030795
RAN	4282-3	1.56672	0.00680467
RANBP1	18191-23	1.79955	0.00260082
RANGAP1	25036-10	2.06214	0.00278826
RBL2	13565-2	1.91989	0.00177337
RBP7	14208-3	2.49674	0.00443001
RFX5	24958-3	1.91108	0.00257871
RGMB	3331-8	0.681108	0.00224295
RGS1	18945-11	1.83947	0.00167699
RHOA	9855-10	1.12097	0.00789739
RIOX2	21371-12	2.01652	0.00379792
RNASE3	5741-55	2.54897	0.00875647
RNASET2	16913-8	1.91698	0.00221747
RPL5	20999-12	1.96429	0.001933
RPS4X	9758-17	1.81968	0.00269143
RPS6KA1	12329-21	1.59614	0.00197039
RPS6KA6	12688-115	1.73167	0.00169622
RRM1	11360-39	1.62006	0.00793921
RUNX3	11138-16	1.9603	0.00182179
S100A12	5852-6	2.70448	0.00526864
S100A4	9750-7	0.79962	0.00178364
S100A8	25216-8	3.58445	0.00222211
S100A8	24217-2	3.19123	0.00219415
S100A8|S100A9	17145-1	2.09378	0.0127224
S100A9	5339-49	2.6525	0.00464194
SAA4	15516-12	5.63303	0.0027248
SECTM1	13093-6	1.43235	0.00171102
SELE	3470-1	2.54214	0.00727665
SELENBP1	25076-2	1.8599	0.00180352
SELL	4831-4	3.2995	0.00212958
SELP	4154-57	2.33025	0.00756124
SEMA4A	16915-153	2.83498	0.00677262
SEMA4D	5737-61	3.1841	0.0068733
SERPINA4	14105-5	2.72953	0.00176175
SERPINA4	3449-58	2.50148	0.00182978
SERPINA5	3389-7	3.62295	0.00185853
SERPINB8	19130-81	2.73411	0.00189115
SERPINB9	21221-67	3.55574	0.00750423
SERPIND1	3316-58	3.28533	0.00180062
SERPINF1	9211-19	1.92518	0.00635329
SET	5364-7	1.01422	0.00695206
SFTPB	10672-75	2.52236	0.00164341
SFTPD	4414-69	2.02048	0.0022729
SHBG	4929-55	2.81742	0.0378199
SHMT2	12691-44	1.63086	0.00479162
SIGLEC6	2741-22	1.74174	0.00634406
SIRT1	19823-75	1.59101	0.00244951
SKIL	14670-1	1.3812	0.00229461
SMAD3	10363-13	1.52575	0.00186154
SMC3	14324-52	1.6387	0.00184428
SNX27	24945-16	1.54996	0.00177887
SOD2	5008-51	2.15314	0.00440376
SOX10	23678-132	1.77371	0.00789806
SOX2	18294-26	1.72819	0.00801211
SOX9	25468-5	1.83456	0.00697202
SPARC	14110-200	1.91427	0.00169102
SPI1	22783-40	2.20883	0.0130807
SPP1	13113-7	2.58187	0.00383268
SRPK2	21435-143	1.59286	0.00256815
ST3GAL1	5657-28	1.92555	0.00371888
STAMBP	19187-21	1.66219	0.0016422
STAT1	12351-25	1.52411	0.00750292
STAT3	10346-5	1.45399	0.00458735
STAT6	10372-18	1.67808	0.00171041
STIM1	8916-32	1.7715	0.00164176
SULT1A1	21227-18	1.96107	0.00165459
SUMO4	22045-8	1.56279	0.002715
SYK	11378-37	2.01787	0.00270172
SYK	10722-13	1.97947	0.00179233
TALDO1	11347-9	2.58261	0.00647386
TBCE	11211-7	1.17668	0.00165154
TCN2	5584-21	1.46405	0.00455047
TFPI	3336-50	2.16757	0.010167
TFRC	8795-48	1.50065	0.00183705
TGFB3	3520-58	1.94008	0.00178924
TGFBI	3283-21	1.46667	0.00166439
THBS1	3474-19	2.28359	0.00609264
TIE1	2844-53	2.85218	0.00196027
TIMP1	23173-3	2.0303	0.0305005
TIMP2	2278-61	1.24244	0.00496115
TMEM132D	13416-8	1.93196	0.00174331
TMPO	8265-225	1.70901	0.00221369
TNC	6042-52	2.71796	0.00221527
TNC	6260-14	2.54162	0.0103522
TNFAIP8	12563-2	2.25456	0.00383252
TNFRSF13B	2704-74	1.91186	0.0022435
TNFRSF13C	5383-14	1.88315	0.00205378
TNFRSF1A	2654-19	1.47528	0.0019196
TNFRSF1B	3152-57	3.55567	0.00325018
TNFRSF1B	8368-102	2.81723	0.00248014
TNFSF12	5939-42	1.52229	0.0017836
TP53	6168-11	1.21786	0.00164661
TPI1	4309-59	1.13184	0.00760776
TPMT	11218-84	1.72707	0.00370339
TPP2	25050-82	2.07286	0.00165353
TPSAB1	9409-11	1.20109	0.00193528
TRIM5	21438-45	1.93834	0.00171084
TXNDC5	11212-7	1.35532	0.0065177
TXNL4A	21651-9	1.47177	0.00176322
TYK2	5260-80	1.75876	0.00194726
TYRP1	21441-20	1.75498	0.00315113
UBA1	21760-22	1.20813	0.00211997
UBB	6641-60	0.616473	0.00781511
UBE2D1|UBB	21926-24	1.75214	0.00834146
UBE2D3|UBB	21929-53	1.32996	0.0108742
UBE2E1	14326-4	1.66195	0.00715208
UBE2L6	19190-4	1.45066	0.0016748
UCHL1	5019-16	1.45882	0.00262745
UCN3	10756-34	1.85731	0.00180812
UGT1A1	17702-53	1.98758	0.00170503
UNG	22821-50	2.03848	0.00479956
UPP1	19448-104	1.09881	0.0112501
USP14	19189-2	1.29354	0.00178452
VAV1	5275-28	1.84744	0.00822657
VAV3	9830-109	1.71886	0.00178186
VCAM1	2967-8	2.21229	0.00228243
VEGFA	4867-15	0.604679	0.00949215
VEGFD	13098-93	1.52351	0.00725201
VNN2	15480-2	4.28407	0.00177408
VTA1	4209-60	0.916118	0.0107802
VTN	13125-45	2.28573	0.00713532
VWF	3050-7	3.35232	0.00204155
WAS	22033-32	1.81691	0.00194374
WNK3	5493-17	1.56482	0.0166215
WNT3A	13236-25	1.82447	0.00556464
WNT5A	13268-45	1.54388	0.00599494
WWC1	18284-77	1.79395	0.00196016
XPNPEP1	3481-87	1.33171	0.00302462
XRCC4	9886-28	1.7201	0.00343658
YARS1	19270-26	1.17639	0.00723611
YY1	17337-1	1.73192	0.00168345
