# Supplementary material for: Proteomic profiling of bronchoalveolar lavage following human segmental endotoxin challenge—a potential exacerbation model
Source: Sci Rep. 2026 Feb 12;16:6145. doi: 10.1038/s41598-026-39528-x (PMC12902028; doi:10.1038/s41598-026-39528-x)
Supplement: Supplementary file 4 — Supplementary Material 4 [file 41598_2026_39528_MOESM4_ESM.xlsx]

## Sheet: Upregulated pathways
Supplementary table 4. Top 50 enriched biological processes that are related to upregulated proteins (adj. p-value ≤ 0.05, log2(FC) ≥ 0.58) in BAL following LPS challenge compared with saline challenge.
Biological process	Term ID	adjusted p-value	Term size	Intersection size	Protein names from intersections
immune system process	GO:0002376	6.08445e-53	2028	216	A2M,ADIPOQ,AIMP1,APCS,APOA1,APOD,APOL1,ARG1,ARNT,ATG5,AZGP1,B2M,BCL2,BGLAP,BPI,BST1,BTK,C2,C3,C5,C6,C7,C8G,C9,CAMP,CASP3,CCL11,CCL17,CCL2,CCL21,CCL22,CCL23,CCL3L1,CCL5,CCL7,CD14,CD177,CD209,CD226,CD27,CD274,CD36,CD5,CD58,CD79A,CEACAM8,CERT1,CFB,CFHR1,CFHR2,CFP,CHGA,CIB1,CLU,COL3A1,CR1,CR2,CREBBP,CRP,CSF1,CSF1R,CSF3,CSK,CTSC,CTSH,CXADR,CXCL10,CXCL11,CXCL8,CYLD,CYRIB,DEFA1,DUSP3,ERAP1,F2,F7,FAS,FCE…
response to external stimulus	GO:0009605	1.73522e-48	1889	201	A2M,ADH7,ADIPOQ,AGT,ANGPT2,AOC1,APCS,APOA1,APOE,APOL1,ARG1,ARNT,ATG5,BCL2,BGLAP,BPI,BST1,BTK,C5,CAMP,CCL11,CCL17,CCL2,CCL21,CCL22,CCL23,CCL3L1,CCL5,CCL7,CCT5,CD14,CD226,CD274,CD36,CD58,CFB,CFHR1,CFHR2,CFP,CHGA,CHI3L1,CLU,CPB2,CR1,CR2,CREBBP,CRP,CSF1,CSF1R,CTNNB1,CXADR,CXCL10,CXCL11,CXCL8,CYLD,CYRIB,DEFA1,DUSP3,EFNB2,EIF4G1,EIF5A,ENPP2,EPHA2,ERAP1,F11,F2,F7,FAS,FCGR2B,FCN1,FCN2,FGFR1,FGG,FGR,FOXO1…
response to chemical	GO:0042221	4.54105e-48	2634	240	ADH7,ADIPOQ,AKT2,ALDH3A1,ANGPT2,AOC1,AOC3,APOA1,APOD,APOE,ARG1,ARNT,ASAH1,ATF6,AZGP1,B2M,BCHE,BCL2,BGLAP,BPI,BST1,C5,CASP3,CAT,CBL,CCL11,CCL17,CCL2,CCL21,CCL22,CCL23,CCL3L1,CCL5,CCL7,CD14,CD274,CD36,CD58,CDH1,CDKN1B,CES1,CES3,CFTR,CHGA,CHI3L1,CIB1,CLEC3B,CLU,COL3A1,COPS5,CSF1,CSF1R,CSF2RA,CSF3,CST1,CTNNB1,CTSH,CXADR,CXCL10,CXCL11,CXCL8,CYLD,CYP3A4,CYRIB,DEFA1,DERL1,DHFR,DUSP3,EFNB2,EGFR,EGLN1,EIF…
response to stress	GO:0006950	8.92698e-47	3132	262	A2M,ADIPOQ,AGT,AIFM1,AOC1,AOC3,APCS,APOA1,APOD,APOE,APOL1,ARG1,ARNT,ATF6,ATG5,ATOX1,B2M,BCL2,BCL2A1,BPI,BST1,BTK,C5,CAMP,CAT,CCL11,CCL17,CCL2,CCL21,CCL22,CCL23,CCL3L1,CCL5,CCL7,CCN1,CD14,CD226,CD27,CD36,CD58,CD5L,CDKN1B,CFB,CFHR1,CFHR2,CFP,CFTR,CHGA,CHI3L1,CIB1,CLIC1,CLU,COL3A1,COMMD1,COPS5,CPB2,CR1,CR2,CREBBP,CRP,CSF1,CSF1R,CXADR,CXCL10,CXCL11,CXCL8,CYLD,DDR1,DDX39B,DEFA1,DERL1,DHFR,DUSP3,EGFR,E…
response to stimulus	GO:0050896	1.34792e-46	7139	419	A2M,ADH7,ADIPOQ,AGT,AIFM1,AKT2,ALDH3A1,ANGPT2,AOC1,AOC3,APCS,APOA1,APOD,APOE,APOL1,ARG1,ARNT,ASAH1,ATF6,ATG5,ATOX1,AZGP1,B2M,BCHE,BCL2,BCL2A1,BGLAP,BPI,BST1,BTK,C2,C3,C5,C6,C7,C8G,C9,CAMP,CASP10,CASP3,CAT,CBL,CCL11,CCL17,CCL2,CCL21,CCL22,CCL23,CCL3L1,CCL5,CCL7,CCN1,CCT5,CD14,CD177,CD209,CD226,CD27,CD274,CD36,CD58,CD5L,CD79A,CDC42,CDH1,CDKN1B,CEACAM8,CERT1,CES1,CES3,CFB,CFHR1,CFHR2,CFP,CFTR,CHGA,C…
immune response	GO:0006955	3.79242e-44	1437	167	A2M,APCS,APOA1,APOL1,ARG1,ATG5,AZGP1,B2M,BCL2,BPI,BST1,BTK,C2,C3,C6,C7,C8G,C9,CAMP,CCL11,CCL17,CCL2,CCL21,CCL22,CCL23,CCL3L1,CCL5,CCL7,CD14,CD177,CD209,CD226,CD27,CD274,CD36,CD58,CD79A,CEACAM8,CERT1,CFB,CFHR1,CFHR2,CFP,CHGA,CLU,COL3A1,CR1,CR2,CREBBP,CRP,CSK,CTSC,CTSH,CXCL10,CXCL11,CXCL8,CYLD,CYRIB,DEFA1,DUSP3,ERAP1,F2,FCER1A,FCER2,FCGR1A,FCGR2B,FCGR3B,FCN1,FCN2,FGR,FOXP3,FTH1,GBP1,GPI,GZMA,HAVCR2…
regulation of response to stimulus	GO:0048583	1.43376e-40	3290	258	A2M,ADIPOQ,AGT,ANGPT2,APCS,APOA1,APOD,APOE,ARG1,ARNT,ATF6,ATG5,B2M,BCL2,BST1,BTK,C2,C3,C5,C6,C7,C8G,C9,CASP10,CBL,CCL11,CCL17,CCL2,CCL21,CCL22,CCL23,CCL3L1,CCL5,CCL7,CCN1,CD14,CD177,CD226,CD27,CD274,CD36,CD79A,CFB,CFHR1,CFHR2,CFP,CHGA,CHI3L1,CIB1,CLU,COL3A1,COPS5,CPB2,CR1,CR2,CREBBP,CSF1,CSF1R,CSF3,CSK,CSNK2A1,CTSH,CXCL10,CXCL8,CYLD,CYRIB,DDX39B,DEF6,DHFR,DUSP3,ECM1,EFNB2,EGF,EGFR,EIF4G1,EIF5A,EP…
cellular response to chemical stimulus	GO:0070887	2.26793e-39	1950	189	ADIPOQ,AKT2,ALDH3A1,AOC1,APOA1,ARG1,ARNT,ASAH1,ATF6,B2M,BCHE,BPI,BST1,C5,CASP3,CAT,CBL,CCL11,CCL17,CCL2,CCL21,CCL22,CCL23,CCL3L1,CCL5,CCL7,CD14,CD274,CD36,CD58,CDH1,CDKN1B,CES1,CES3,CFTR,CHGA,CHI3L1,CIB1,CLEC3B,COPS5,CSF1,CSF1R,CSF2RA,CSF3,CTNNB1,CTSH,CXADR,CXCL10,CXCL11,CXCL8,CYLD,CYP3A4,DEFA1,DERL1,DHFR,EGFR,EGLN1,EIF5A,EPHA2,F7,FAS,FBLN5,FCGR2B,FGFR1,FLT3,FOXO1,G6PD,GBA,GBP1,GDF15,GPX1,GREM2,G…
regulation of response to external stimulus	GO:0032101	8.51185e-39	874	122	A2M,ADIPOQ,AGT,ANGPT2,APCS,APOA1,APOE,ARG1,ARNT,ATG5,BST1,BTK,C5,CCL2,CCL21,CCL5,CCL7,CD14,CD226,CD36,CPB2,CR1,CREBBP,CSF1,CSF1R,CXCL10,CXCL8,CYLD,CYRIB,DUSP3,EFNB2,ERAP1,F11,F2,F7,FCGR2B,FCN1,FCN2,FGFR1,FGG,FGR,GBA,GSTP1,HEXIM1,HMGB1,HSP90AA1,HSPA1A,IFI16,IKBKB,IL16,IL17RA,IL18,IL1R1,IL20,IL34,IL6,IL6R,IRF3,ISG15,JAK2,KNG1,LBP,LGALS1,LGALS9,LILRA5,LPL,LYN,MAPK1,MAPK14,MAPK3,MBL2,MDK,MET,MIF,MMP8…
regulation of immune system process	GO:0002682	8.64161e-39	1202	144	A2M,ADIPOQ,APCS,APOA1,APOD,ARG1,ARNT,ATG5,B2M,BCL2,BGLAP,BPI,BST1,BTK,C2,C3,C5,C6,C7,C8G,C9,CCL2,CCL21,CCL5,CCL7,CD14,CD177,CD209,CD226,CD27,CD274,CD36,CD5,CD79A,CFB,CFHR1,CFHR2,CFP,CIB1,CLU,COL3A1,CR1,CR2,CREBBP,CSF1,CSF1R,CSF3,CSK,CTSH,CXCL10,CXCL8,CYLD,CYRIB,DUSP3,ERAP1,F7,FCGR1A,FCGR2B,FCGR3B,FCN1,FCN2,FGR,FN1,FOXP3,GBP1,GPI,HAVCR2,HCLS1,HEXIM1,HLA-C,HLA-DQA2,HMGB1,HSP90AA1,HSPA1A,ICAM1,ICOSL…
defense response	GO:0006952	1.10112e-38	1333	152	A2M,ADIPOQ,AGT,AOC3,APCS,APOA1,APOD,APOE,APOL1,ARG1,ARNT,ATG5,BCL2,BPI,BST1,BTK,C5,CAMP,CCL11,CCL17,CCL2,CCL21,CCL22,CCL23,CCL3L1,CCL5,CCL7,CD14,CD226,CD36,CD58,CD5L,CFB,CFHR1,CFHR2,CFP,CHGA,CHI3L1,CLU,CR1,CR2,CREBBP,CRP,CSF1R,CXADR,CXCL10,CXCL11,CXCL8,CYLD,DEFA1,ERAP1,F2,FCER1A,FCGR1A,FCGR2B,FCN1,FCN2,FGR,GBA,GBP1,GSTP1,HEXIM1,HMGB1,HNRNPA0,HSP90AA1,HSPA1A,ICOSLG,IFI16,IFIT2,IFIT3,IKBKB,IL16,IL1…
positive regulation of biological process	GO:0048518	9.95887e-37	5241	332	A2M,ADIPOQ,AGO1,AGO2,AGT,AIFM1,AIMP1,AKT2,APOA1,APOE,ARG1,ARNT,ATF6,ATG5,B2M,BCL2,BCL2A1,BST1,BTG1,BTK,C2,C3,C5,C6,C7,C8G,C9,CASP10,CASP3,CBL,CCL11,CCL17,CCL2,CCL21,CCL22,CCL23,CCL3L1,CCL5,CCL7,CCN1,CCT5,CCT7,CD14,CD177,CD209,CD226,CD27,CD274,CD36,CD5,CD58,CD79A,CDC42,CDH1,CDKN1B,CES1,CFB,CFHR1,CFHR2,CFP,CFTR,CHGA,CHI3L1,CIB1,CLEC3B,CLU,COL3A1,COMMD1,COPS5,CR1,CR2,CREBBP,CRP,CSF1,CSF1R,CSF2RA,CSF…
positive regulation of cellular process	GO:0048522	3.46242e-36	4737	311	ADIPOQ,AGO1,AGO2,AGT,AIFM1,AIMP1,AKT2,APOA1,APOE,ARG1,ARNT,ATF6,B2M,BCL2,BCL2A1,BST1,BTG1,BTK,C2,C3,C5,CASP10,CASP3,CBL,CCL11,CCL17,CCL2,CCL21,CCL22,CCL23,CCL3L1,CCL5,CCL7,CCN1,CCT5,CCT7,CD14,CD177,CD209,CD226,CD27,CD274,CD36,CD5,CD58,CDC42,CDH1,CFP,CFTR,CHGA,CHI3L1,CIB1,CLEC3B,CLU,COL3A1,COPS5,CR1,CREBBP,CRP,CSF1,CSF1R,CSF2RA,CSF3,CSK,CSNK2A1,CTF1,CTNNB1,CTSH,CXCL10,CXCL11,CXCL8,CYLD,CYRIB,DDR1,…
positive regulation of response to stimulus	GO:0048584	8.03482e-36	1866	178	A2M,ADIPOQ,AGT,APOA1,APOE,ARG1,ARNT,ATF6,B2M,BCL2,BTK,C2,C3,C6,C7,C8G,C9,CASP10,CBL,CCL11,CCL17,CCL2,CCL21,CCL22,CCL23,CCL3L1,CCL5,CCL7,CCN1,CD14,CD177,CD226,CD27,CD274,CD36,CD79A,CFB,CFHR1,CFHR2,CFP,CHGA,CHI3L1,CIB1,CLU,COL3A1,CR1,CR2,CREBBP,CSF1,CSF1R,CSF3,CSK,CSNK2A1,CTSH,CXCL10,CXCL8,CYLD,CYRIB,DUSP3,ECM1,EGF,EGFR,EIF5A,F10,F2,F7,FAS,FCGR2B,FCN1,FCN2,FGFR1,FGG,FGR,FLT3,FLT4,GBP1,GDF15,GLIPR2,…
response to cytokine	GO:0034097	4.60644e-35	609	97	ADIPOQ,APOA1,ARG1,ASAH1,BCL2,CASP3,CBL,CCL11,CCL17,CCL2,CCL21,CCL22,CCL23,CCL3L1,CCL5,CCL7,CD274,CD58,CHI3L1,CIB1,COL3A1,CSF1,CSF1R,CSF2RA,CSF3,CXCL10,CXCL11,CXCL8,CYLD,EIF5A,FLT3,GBA,GBP1,GREM2,GSK3B,GSTP1,HCLS1,HSPA1A,IFI16,IGBP1,IKBKB,IL17RA,IL17RC,IL18,IL1R1,IL1RL1,IL1RN,IL21R,IL27RA,IL2RG,IL34,IL6,IL6R,ISG15,ITIH4,JAK2,KHSRP,KIT,LGALS9,LIFR,LILRA1,LILRA5,LILRB2,LYN,MAPK3,MCL1,MNDA,MX1,NFKB1,…
cell surface receptor signaling pathway	GO:0007166	6.34896e-35	2219	195	ADIPOQ,AGT,AKT2,ANGPT2,APOA1,APOD,APOE,ARG1,ARNT,BCL2,BCL2A1,BPI,BST1,BTK,C5,CASP10,CASP3,CBL,CCL11,CCL17,CCL2,CCL21,CCL22,CCL23,CCL3L1,CCL5,CCL7,CCN1,CD14,CD177,CD226,CD27,CD274,CD36,CD79A,CDC42,CIB1,COL3A1,CR1,CREBBP,CSF1,CSF1R,CSF2RA,CSF3,CSK,CSNK2A1,CTF1,CTNNB1,CXCL10,CXCL11,CXCL8,CYLD,DDR1,DUSP3,EFNB2,EGF,EGFR,EIF5A,EPHA2,ERBB3,F2,F7,FAS,FCER1A,FCGR1A,FCGR2B,FCGR3B,FCN1,FCN2,FERMT3,FGFR1,FGG…
response to organic substance	GO:0010033	2.38086e-34	1842	174	ADH7,ADIPOQ,AKT2,AOC1,APOA1,APOE,ARG1,ASAH1,ATF6,BCL2,BGLAP,BPI,CASP3,CAT,CBL,CCL11,CCL17,CCL2,CCL21,CCL22,CCL23,CCL3L1,CCL5,CCL7,CD14,CD274,CD36,CD58,CDH1,CES1,CFTR,CHI3L1,CIB1,CLEC3B,CLU,COL3A1,COPS5,CSF1,CSF1R,CSF2RA,CSF3,CTNNB1,CTSH,CXCL10,CXCL11,CXCL8,CYLD,CYRIB,DEFA1,DERL1,EGFR,EIF5A,FCGR2B,FGG,FLT3,FOXO1,GBA,GBP1,GDF15,GPX1,GPX3,GREM2,GRK2,GSK3B,GSTP1,HBB,HCLS1,HMGB1,HNRNPA0,HSP90AA1,HSP90…
biological process involved in interspecies interaction between organisms	GO:0044419	4.5452e-34	1211	137	A2M,ADH7,APCS,APOE,APOL1,ARG1,ATG5,BCL2,BPI,BTK,CAMP,CBL,CCL11,CCL17,CCL2,CCL21,CCL22,CCL23,CCL3L1,CCL5,CCL7,CCT5,CD14,CD209,CD226,CD274,CD36,CD58,CDC42,CFB,CFHR1,CFHR2,CFP,CHGA,CLU,CR1,CR2,CREBBP,CRP,CXADR,CXCL10,CXCL11,CXCL8,CYLD,CYRIB,DDX39B,DEFA1,EIF5A,ERAP1,F2,FCER2,FCGR2B,FCN1,FCN2,FGR,FN1,FOXP3,GBP1,GRK2,GSN,GSTP1,HEXIM1,HMGB1,HNRNPA0,HSP90AA1,HSP90AB1,HSPA1A,ICAM1,IFI16,IFIT2,IFIT3,IGF2R,…
positive regulation of multicellular organismal process	GO:0051240	1.17632e-32	1248	137	ADIPOQ,AGO2,AGT,APOE,ARNT,B2M,BCL2,BST1,BTG1,BTK,C3,C5,CCL2,CCL21,CCL5,CCN1,CD14,CD177,CD209,CD226,CD27,CD274,CD36,CD5,CD58,CHGA,CHI3L1,CIB1,CLU,CR1,CSF1,CSF1R,CSK,CTNNB1,CTSH,CXCL8,CYRIB,ECM1,EFNB2,EGF,F2,FCN1,FGG,FGR,FLT4,FOXP3,GBA,GLIPR2,GSTO1,HAPLN1,HAVCR2,HCLS1,HDAC2,HES1,HLA-DQA2,HMGB1,HSP90AA1,HSPA1A,ICOSLG,IFI16,IGF1R,IL16,IL17RA,IL18,IL1R1,IL20,IL26,IL34,IL6,IL6R,INHA,INHBB,IRF3,ISG15,JA…
regulation of cell population proliferation	GO:0042127	5.60747e-32	1611	157	ADIPOQ,AGT,AIMP1,AKT2,APOD,APOE,ARG1,ARNT,ATG5,AZGP1,B2M,BCL2,BST1,BTG1,CCL11,CCL2,CCL21,CCL23,CCL3L1,CCL5,CCN1,CD209,CD274,CDC42,CDKN1B,CDKN2C,CIB1,CLU,CR1,CRP,CSF1,CSF1R,CSF2RA,CSF3,CSNK2A1,CTF1,CTNNB1,CTSH,CXCL10,CXCL11,CXCL8,CYLD,DDR1,ECM1,EFNB2,EGF,EGFR,ENPP2,EPHA2,ERBB3,FCGR2B,FGFR1,FLT3,FLT4,FN1,FOXP3,FTH1,GPX1,GSK3B,GSTP1,HAPLN1,HCLS1,HDAC2,HES1,HMGB1,HRAS,HSPA1A,ICOSLG,IFIT3,IGF1R,IGFBP3…
regulation of multicellular organismal process	GO:0051239	7.99215e-32	2317	194	ADIPOQ,AGO1,AGO2,AGT,ANGPT2,APCS,APOA1,APOD,APOE,ARG1,ARNT,ATG5,B2M,BCL2,BGLAP,BPI,BST1,BTG1,BTK,C3,C5,CCL11,CCL2,CCL21,CCL5,CCN1,CD14,CD177,CD209,CD226,CD27,CD274,CD36,CD5,CD58,CFTR,CHGA,CHI3L1,CIB1,CLU,CPB2,CR1,CRP,CSF1,CSF1R,CSF3,CSK,CTNNB1,CTSH,CXADR,CXCL10,CXCL8,CYLD,CYRIB,DUSP3,ECM1,EFNB2,EGF,EGFR,EGLN1,ENPP2,EPHA2,F11,F2,FCGR2B,FCN1,FGFR1,FGG,FGR,FLT4,FN1,FOXO1,FOXP3,GBA,GBP1,GDF15,GLIPR2,…
locomotion	GO:0040011	2.56339e-30	989	117	ADIPOQ,AGO2,AGT,AKT2,ANGPT2,APOA1,APOD,APOE,BST1,C5,CCL11,CCL17,CCL2,CCL21,CCL22,CCL23,CCL3L1,CCL5,CCL7,CCN1,CDC42,CDH1,CHGA,CIB1,COL3A1,CSF1,CSF1R,CTSH,CXADR,CXCL10,CXCL11,CXCL8,CYRIB,DEFA1,DUSP3,EFNB2,EGF,EGFR,ENPP2,EPHA2,F10,F7,FERMT3,FGFR1,FGR,FLT4,FN1,GLIPR2,GPI,HDAC2,HMGB1,HRAS,ICAM1,IGF1R,IGFBP3,IL16,IL34,IL6,IL6R,INSR,KIT,LAMC2,LECT2,LGALS9,LYN,MAP2K1,MAPK1,MAPK14,MAPK3,MAZ,MDK,MET,MIF,MM…
regulation of molecular function	GO:0065009	4.06112e-30	2126	181	ADIPOQ,AGT,AIFM1,AOC3,APCS,APOA1,APOE,B2M,BCL2,BTK,CASP10,CBL,CCL11,CCL17,CCL2,CCL21,CCL22,CCL23,CCL3L1,CCL5,CCL7,CCN1,CCNH,CD36,CDKN1B,CDKN2C,CFHR1,CFHR2,CFTR,CHI3L1,CIB1,CLU,COMMD1,COPS5,CR1,CSF1,CSF1R,CSF3,CSNK2A1,CST1,CST5,CTNNB1,CTSH,CYLD,DDR1,DERL1,DHFR,DUSP3,ECM1,EGF,EGFR,EGLN1,EIF4G1,EPHA2,ERBB3,F2,FAS,FCER2,FCGR1A,FCGR2B,FGFR1,FGR,FLT3,FLT4,FOXP3,GBA,GCLM,GPX1,GREM2,GSK3B,GSN,GSTO1,GSTP1…
regulation of programmed cell death	GO:0043067	5.59306e-30	1109	124	ACTN1,ADIPOQ,AGT,AIFM1,AKT2,APOE,ARG1,ASAH1,ATF6,ATG5,BCL2,BCL2A1,BTG1,BTK,CASP3,CAT,CBL,CCL2,CCL21,CCL5,CD27,CD274,CIB1,CLU,COMP,COPS5,CSNK2A1,CTNNB1,CTSH,CXCL10,CYLD,EGFR,EIF5A,ERBB3,FAS,FCER2,FCGR2B,FGFR1,FGG,FLT3,FLT4,FOXO1,GBP1,GLO1,GPX1,GSK3B,GSN,GSTP1,GZMA,HCLS1,HDAC2,HMGB1,HSP90AA1,HSPA1A,HTRA1,HYOU1,ICAM1,IFIT2,IFIT3,IGBP1,IGF1R,IGFBP3,IL27RA,IL6,IRF3,KDM1A,KNG1,LGALS1,LGALS9,LYN,MAZ,MCL…
positive regulation of immune system process	GO:0002684	5.11479e-29	853	106	A2M,ARG1,B2M,BCL2,BST1,BTK,C2,C3,C6,C7,C8G,C9,CCL2,CCL21,CCL5,CCL7,CD14,CD177,CD209,CD226,CD27,CD274,CD36,CD5,CD79A,CFB,CFHR1,CFHR2,CFP,CLU,CR1,CR2,CREBBP,CSF1,CSF1R,CSK,CXCL10,CXCL8,CYLD,CYRIB,DUSP3,F7,FCGR2B,FCN1,FCN2,FGR,FOXP3,GBP1,GPI,HCLS1,HEXIM1,HLA-C,HLA-DQA2,HMGB1,HSP90AA1,HSPA1A,ICAM1,ICOSLG,IFI16,IKBKB,IL18,IL1R1,IL34,IL6,IL6R,IRF3,JAK2,KIT,LBP,LGALS9,LILRB2,LYN,MAPK1,MAPK3,MBL2,MDK,MIF…
MAPK cascade	GO:0000165	7.6823e-29	602	88	ADIPOQ,AGT,APOE,CCL11,CCL17,CCL2,CCL21,CCL22,CCL23,CCL3L1,CCL5,CCL7,CCN1,CD27,CD36,CHI3L1,CIB1,COPS5,CSF1R,CTSH,CYLD,DUSP3,EGF,EGFR,EPHA2,FAS,FCGR2B,FGFR1,FGG,FLT3,FLT4,FN1,FOXO1,GBA,GBP1,GDF15,GLIPR2,GSTP1,HMGB1,HRAS,ICAM1,IGBP1,IGF1R,IGFBP6,IKBKB,IL18,IL26,IL34,IL6,IL6R,INSR,KIT,KRAS,LGALS9,LILRA5,LYN,MAP2K1,MAP2K4,MAPK1,MAPK10,MAPK14,MAPK3,MIF,MMP8,NCF1,NOTCH1,NRAS,NRXN1,PAK6,PDGFA,PLCG2,PRKCA…
cell death	GO:0008219	9.83955e-29	1432	141	ACTN1,ADIPOQ,AGT,AIFM1,AKT2,APOE,ARG1,ASAH1,ATF6,ATG5,BCL2,BCL2A1,BTG1,BTK,CASP10,CASP3,CAT,CBL,CCL2,CCL21,CCL5,CD14,CD27,CD274,CDKN1B,CIB1,CLU,COMP,COPS5,CSNK2A1,CTNNB1,CTSH,CXCL10,CYLD,EGFR,EIF5A,ELMO1,EPHA2,ERBB3,FAS,FCER2,FCGR2B,FGFR1,FGG,FHIT,FLT3,FLT4,FOXO1,GBP1,GLO1,GPX1,GSK3B,GSN,GSTP1,GZMA,HCLS1,HDAC2,HMGB1,HSP90AA1,HSPA1A,HTRA1,HYOU1,ICAM1,IFI16,IFIT2,IFIT3,IGBP1,IGF1R,IGFBP3,IL27RA,IL6…
inflammatory response	GO:0006954	1.4557e-28	581	86	ADIPOQ,AGT,AOC3,APCS,APOA1,APOD,APOE,ARNT,BST1,BTK,C5,CCL11,CCL17,CCL2,CCL21,CCL22,CCL23,CCL3L1,CCL5,CCL7,CD14,CD36,CHI3L1,CLU,CRP,CSF1R,CXCL10,CXCL11,CXCL8,CYLD,F2,FCER1A,FCGR1A,FCGR2B,FGR,GBA,GSTP1,HMGB1,HNRNPA0,IKBKB,IL16,IL17RA,IL18,IL1R1,IL1RL1,IL1RN,IL20,IL6,IL6R,ITIH4,JAK2,KIT,LBP,LGALS1,LGALS9,LILRA5,LPL,LYN,MAPK14,MBL2,MDK,MMP8,MMP9,NFKB1,OLR1,PF4,PLCG2,PPARA,PPBP,PROC,PTGS2,PTPN6,PYCARD…
regulation of protein metabolic process	GO:0051246	2.00836e-28	1979	170	ADIPOQ,AGO1,AGO2,AGT,AIFM1,AKT2,APCS,APOD,APOE,BST1,C3,CASP10,CASP3,CBL,CCL21,CCL5,CCN1,CCNH,CDKN1B,CDKN2C,CHI3L1,CIB1,CLEC3B,CLU,CNDP1,COMMD1,COPS5,CR1,CSF1,CSF1R,CSF3,CSNK2A1,CST1,CST5,CTF1,CTNNB1,CTSC,CTSH,DDX6,DERL1,DHFR,DUSP3,ECM1,EGF,EGFR,EIF3B,EIF4E,EIF4EBP1,EIF4G1,EIF5A,ENPP2,ERBB3,F2,FAS,FCGR1A,FGFR1,FGR,FHIT,FLT3,FLT4,FN1,FOXO1,FOXP3,G6PD,GBA,GPX1,GSK3B,GSN,GSTP1,HCLS1,HDAC2,HES1,HEXIM1…
programmed cell death	GO:0012501	2.09792e-28	1426	140	ACTN1,ADIPOQ,AGT,AIFM1,AKT2,APOE,ARG1,ASAH1,ATF6,ATG5,BCL2,BCL2A1,BTG1,BTK,CASP10,CASP3,CAT,CBL,CCL2,CCL21,CCL5,CD14,CD27,CD274,CDKN1B,CIB1,CLU,COMP,COPS5,CSNK2A1,CTNNB1,CTSH,CXCL10,CYLD,EGFR,EIF5A,ELMO1,EPHA2,ERBB3,FAS,FCER2,FCGR2B,FGFR1,FGG,FHIT,FLT3,FLT4,FOXO1,GBP1,GLO1,GPX1,GSK3B,GSN,GSTP1,GZMA,HCLS1,HDAC2,HMGB1,HSP90AA1,HSPA1A,HTRA1,HYOU1,ICAM1,IFI16,IFIT2,IFIT3,IGBP1,IGF1R,IGFBP3,IL27RA,IL6…
regulation of response to stress	GO:0080134	2.40869e-28	1222	128	A2M,ADIPOQ,AGT,APCS,APOA1,APOE,ARG1,ARNT,ATF6,ATG5,BCL2,BST1,BTK,CCL21,CCL5,CD14,CD226,CD27,CD36,CLU,COPS5,CPB2,CR1,CREBBP,CYLD,DDX39B,DHFR,DUSP3,EGFR,EIF4G1,ERAP1,F11,F2,FAS,FBLN5,FCGR2B,FCN1,FCN2,FGG,FGR,FLT4,FOXO1,GBA,GSK3B,GSTP1,HEXIM1,HMGB1,HRAS,HSP90AA1,HSPA1A,HYOU1,IFI16,IGBP1,IGF1R,IGFBP6,IKBKB,IL16,IL17RA,IL18,IL1R1,IL20,IL26,IL6,IRF3,ISG15,JAK2,KDM1A,KNG1,LBP,LGALS1,LGALS9,LILRA5,LPL,LY…
response to biotic stimulus	GO:0009607	3.1679e-28	1110	121	A2M,ADH7,APCS,APOL1,ARG1,ATG5,BCL2,BPI,BTK,CAMP,CCL11,CCL17,CCL2,CCL21,CCL22,CCL23,CCL3L1,CCL5,CCL7,CCT5,CD14,CD226,CD274,CD36,CD58,CFB,CFHR1,CFHR2,CFP,CHGA,CLU,CR1,CR2,CREBBP,CRP,CXADR,CXCL10,CXCL11,CXCL8,CYLD,CYRIB,DEFA1,EIF5A,ERAP1,F2,FCGR2B,FCN1,FCN2,FGR,FOXP3,GBP1,GSK3B,GSTP1,HEXIM1,HMGB1,HNRNPA0,HSP90AA1,HSPA1A,IFI16,IFIT2,IFIT3,IKBKB,IL17RA,IL18,IL6,IL6R,IRF3,ISG15,JAK2,KIR3DL1,LBP,LGALS9,…
cell migration	GO:0016477	3.1679e-28	1176	125	ADIPOQ,AGO2,AGT,AIMP1,AKT2,ANGPT2,APOD,APOE,BST1,BTG1,C5,CCL11,CCL17,CCL2,CCL21,CCL22,CCL23,CCL3L1,CCL5,CCL7,CCN1,CD177,CDC42,CDH1,CHGA,CIB1,COL3A1,CSF1,CSF1R,CTSH,CXADR,CXCL10,CXCL11,CXCL8,CYRIB,DDR1,DEFA1,DUSP3,EFNB2,EGF,EGFR,ENPP2,EPHA2,F10,F7,FERMT3,FGFR1,FGR,FLT4,FN1,GLIPR2,GPI,HDAC2,HMGB1,HRAS,ICAM1,IGF1R,IGFBP3,IGFBP6,IL16,IL34,IL6,IL6R,INSR,KIT,LAMC2,LGALS9,LYN,MAPK1,MAPK3,MAZ,MDK,MERTK,M…
chemotaxis	GO:0006935	3.39688e-28	367	68	ANGPT2,APOA1,BST1,C5,CCL11,CCL17,CCL2,CCL21,CCL22,CCL23,CCL3L1,CCL5,CCL7,CHGA,CSF1,CSF1R,CXADR,CXCL10,CXCL11,CXCL8,CYRIB,DEFA1,DUSP3,EFNB2,ENPP2,EPHA2,F7,FGFR1,HMGB1,HRAS,IL16,IL34,IL6,IL6R,KIT,LECT2,LGALS9,LYN,MAP2K1,MAPK1,MAPK14,MAPK3,MDK,MET,MIF,MSMP,NOTCH1,PDGFA,PF4,PLAU,PLAUR,PPBP,RAC1,RAC2,RHOA,RNASE3,S100A12,S100A8,S100A9,SEMA4A,SEMA4D,SFTPD,SYK,THBS1,USP14,VEGFA,VEGFD,WNT5A
taxis	GO:0042330	3.39688e-28	367	68	ANGPT2,APOA1,BST1,C5,CCL11,CCL17,CCL2,CCL21,CCL22,CCL23,CCL3L1,CCL5,CCL7,CHGA,CSF1,CSF1R,CXADR,CXCL10,CXCL11,CXCL8,CYRIB,DEFA1,DUSP3,EFNB2,ENPP2,EPHA2,F7,FGFR1,HMGB1,HRAS,IL16,IL34,IL6,IL6R,KIT,LECT2,LGALS9,LYN,MAP2K1,MAPK1,MAPK14,MAPK3,MDK,MET,MIF,MSMP,NOTCH1,PDGFA,PF4,PLAU,PLAUR,PPBP,RAC1,RAC2,RHOA,RNASE3,S100A12,S100A8,S100A9,SEMA4A,SEMA4D,SFTPD,SYK,THBS1,USP14,VEGFA,VEGFD,WNT5A
cellular response to cytokine stimulus	GO:0071345	3.7768e-28	538	82	ADIPOQ,APOA1,ARG1,ASAH1,CBL,CCL11,CCL17,CCL2,CCL21,CCL22,CCL23,CCL3L1,CCL5,CCL7,CD58,CHI3L1,CIB1,CSF1,CSF1R,CSF2RA,CSF3,CXCL10,CXCL11,CXCL8,CYLD,EIF5A,FLT3,GBA,GBP1,GREM2,GSK3B,GSTP1,HCLS1,HSPA1A,IFI16,IKBKB,IL17RA,IL17RC,IL18,IL1R1,IL1RL1,IL1RN,IL21R,IL27RA,IL2RG,IL34,IL6,IL6R,ISG15,JAK2,KHSRP,KIT,LGALS9,LIFR,LILRA1,LILRA5,LILRB2,LYN,MAPK3,MNDA,MX1,NFKB1,OASL,PF4,PPBP,PTPN1,PTPN11,PTPN6,PYCARD,R…
regulation of catalytic activity	GO:0050790	3.7768e-28	1490	143	ADIPOQ,AGT,AIFM1,AOC3,APCS,APOA1,APOE,CASP10,CBL,CCL11,CCL17,CCL2,CCL21,CCL22,CCL23,CCL3L1,CCL5,CCL7,CCN1,CCNH,CDKN1B,CDKN2C,CHI3L1,CIB1,CLU,CR1,CSF1,CSF1R,CSNK2A1,CST1,CST5,CTNNB1,CTSH,DDR1,DHFR,DUSP3,ECM1,EGF,EGFR,EGLN1,EPHA2,ERBB3,F2,FAS,FCER2,FCGR1A,FGFR1,FGR,FLT3,FLT4,GBA,GCLM,GPX1,GSK3B,GSN,GSTP1,GZMA,HEXIM1,HMGB1,HNRNPA2B1,HRAS,HSP90AA1,HSP90AB1,HSPA1A,IFI16,IGBP1,IGF1R,IKBKB,IL18,IL34,IL6…
cellular response to stimulus	GO:0051716	5.52539e-28	5901	337	ADIPOQ,AGT,AIFM1,AKT2,ALDH3A1,ANGPT2,AOC1,APOA1,APOD,APOE,ARG1,ARNT,ASAH1,ATF6,ATG5,B2M,BCHE,BCL2,BCL2A1,BPI,BST1,BTK,C3,C5,CASP10,CASP3,CAT,CBL,CCL11,CCL17,CCL2,CCL21,CCL22,CCL23,CCL3L1,CCL5,CCL7,CCN1,CD14,CD177,CD209,CD226,CD27,CD274,CD36,CD58,CD79A,CDC42,CDH1,CDKN1B,CES1,CES3,CFTR,CHGA,CHI3L1,CIB1,CLEC12A,CLEC3B,CLIC1,CLU,COL3A1,COMMD1,COPS5,CR1,CREBBP,CSF1,CSF1R,CSF2RA,CSF3,CSK,CSNK2A1,CTF1,C…
cellular response to organic substance	GO:0071310	7.21609e-28	1376	136	ADIPOQ,AKT2,AOC1,APOA1,ARG1,ASAH1,ATF6,BPI,CASP3,CBL,CCL11,CCL17,CCL2,CCL21,CCL22,CCL23,CCL3L1,CCL5,CCL7,CD14,CD274,CD36,CD58,CDH1,CES1,CFTR,CHI3L1,CIB1,CLEC3B,COPS5,CSF1,CSF1R,CSF2RA,CSF3,CTNNB1,CTSH,CXCL10,CXCL11,CXCL8,CYLD,DEFA1,DERL1,EGFR,EIF5A,FCGR2B,FLT3,FOXO1,GBA,GBP1,GDF15,GREM2,GRK2,GSK3B,GSTP1,HCLS1,HMGB1,HSPA1A,ICAM1,IFI16,IGF1R,IKBKB,IL17RA,IL17RC,IL18,IL1R1,IL1RL1,IL1RN,IL21R,IL27RA,…
response to other organism	GO:0051707	9.05062e-28	1076	118	A2M,ADH7,APCS,APOL1,ARG1,ATG5,BCL2,BPI,BTK,CAMP,CCL11,CCL17,CCL2,CCL21,CCL22,CCL23,CCL3L1,CCL5,CCL7,CCT5,CD14,CD226,CD274,CD36,CD58,CFB,CFHR1,CFHR2,CFP,CHGA,CLU,CR1,CR2,CREBBP,CRP,CXADR,CXCL10,CXCL11,CXCL8,CYLD,CYRIB,DEFA1,EIF5A,ERAP1,F2,FCGR2B,FCN1,FCN2,FGR,FOXP3,GBP1,GSTP1,HEXIM1,HMGB1,HNRNPA0,HSP90AA1,HSPA1A,IFI16,IFIT2,IFIT3,IKBKB,IL17RA,IL18,IL6,IL6R,IRF3,ISG15,JAK2,KIR3DL1,LBP,LGALS9,LILRB2…
response to external biotic stimulus	GO:0043207	9.05062e-28	1076	118	A2M,ADH7,APCS,APOL1,ARG1,ATG5,BCL2,BPI,BTK,CAMP,CCL11,CCL17,CCL2,CCL21,CCL22,CCL23,CCL3L1,CCL5,CCL7,CCT5,CD14,CD226,CD274,CD36,CD58,CFB,CFHR1,CFHR2,CFP,CHGA,CLU,CR1,CR2,CREBBP,CRP,CXADR,CXCL10,CXCL11,CXCL8,CYLD,CYRIB,DEFA1,EIF5A,ERAP1,F2,FCGR2B,FCN1,FCN2,FGR,FOXP3,GBP1,GSTP1,HEXIM1,HMGB1,HNRNPA0,HSP90AA1,HSPA1A,IFI16,IFIT2,IFIT3,IKBKB,IL17RA,IL18,IL6,IL6R,IRF3,ISG15,JAK2,KIR3DL1,LBP,LGALS9,LILRB2…
cell activation	GO:0001775	2.12904e-27	805	100	APOE,ARG1,B2M,BCL2,BPI,BST1,BTK,CAMP,CCL2,CCL21,CCL5,CD177,CD209,CD226,CD27,CD274,CD5,CD79A,CHGA,CLIC1,CLU,COL3A1,CR1,CR2,CSF1,CSK,CXADR,CXCL10,CXCL8,CYRIB,DUSP3,F2,FCER1A,FCER2,FCGR2B,FERMT3,FGG,FGR,FLT3,FN1,FOXP3,GSN,HAVCR2,HBB,HLA-DQA2,HMGB1,ICAM1,ICOSLG,IL17RA,IL18,IL21R,IL6,IL6R,INHA,JAK2,KIT,LBP,LGALS9,LILRA5,LILRB2,LYN,MAPK14,MDK,MIF,MMP8,MNDA,MSN,NCR1,PDGFA,PF4,PLA2G4A,PLCG2,PLEK,PNP,PRKC…
intracellular signal transduction	GO:0035556	3.44396e-27	2151	176	ADIPOQ,AGT,AIFM1,AKT2,APOA1,APOE,BCL2,BCL2A1,BST1,BTK,CASP10,CASP3,CCL11,CCL17,CCL2,CCL21,CCL22,CCL23,CCL3L1,CCL5,CCL7,CCN1,CD209,CD27,CD36,CDC42,CDKN1B,CHI3L1,CIB1,CLU,COL3A1,COPS5,CREBBP,CSF1R,CSF3,CTSH,CXCL8,CYLD,CYRIB,DDX39B,DEF6,DUSP3,ECM1,EGF,EGFR,EIF4EBP1,EIF5A,ELMO1,EPHA2,F10,F7,FAS,FCGR2B,FGFR1,FGG,FHIT,FLT3,FLT4,FN1,FOXO1,GBA,GBP1,GDF15,GLIPR2,GSK3B,GSTO1,GSTP1,HCLS1,HEXIM1,HMGB1,HRAS,H…
regulation of intracellular signal transduction	GO:1902531	6.89998e-27	1426	137	ADIPOQ,AGT,APOA1,APOE,BCL2,BST1,CASP10,CCL11,CCL17,CCL2,CCL21,CCL22,CCL23,CCL3L1,CCL5,CCL7,CCN1,CD27,CD36,CHI3L1,CIB1,CLU,COL3A1,COPS5,CSF1R,CSF3,CYLD,CYRIB,DDX39B,DEF6,DUSP3,ECM1,EGF,EGFR,EIF5A,EPHA2,F10,F7,FAS,FCGR2B,FGFR1,FGG,FLT3,FLT4,FN1,FOXO1,GBA,GBP1,GDF15,GLIPR2,GSK3B,GSTP1,HCLS1,HEXIM1,HMGB1,HRAS,HSP90AA1,HSP90AB1,HSPA1A,HYOU1,ICAM1,IGBP1,IGF1R,IGFBP6,IKBKB,IL18,IL26,IL34,IL6,IL6R,INSR,J…
regulation of apoptotic process	GO:0042981	3.19227e-26	1070	115	ACTN1,ADIPOQ,AGT,AIFM1,AKT2,APOE,ATF6,BCL2,BCL2A1,BTG1,BTK,CASP3,CAT,CBL,CCL2,CCL21,CCL5,CD27,CD274,CIB1,CLU,COMP,COPS5,CSNK2A1,CTNNB1,CTSH,CXCL10,CYLD,EGFR,EIF5A,ERBB3,FAS,FCGR2B,FGFR1,FGG,FLT3,FLT4,FOXO1,GLO1,GPX1,GSK3B,GSN,GSTP1,GZMA,HCLS1,HDAC2,HMGB1,HSP90AA1,HSPA1A,HTRA1,HYOU1,ICAM1,IFIT2,IFIT3,IGBP1,IGF1R,IGFBP3,IL27RA,IL6,IRF3,KDM1A,KNG1,LGALS1,LGALS9,LYN,MAZ,MCL1,MDK,MERTK,MGMT,MIF,MMP9,M…
regulation of MAPK cascade	GO:0043408	5.8771e-26	539	79	ADIPOQ,AGT,APOE,CCL11,CCL17,CCL2,CCL21,CCL22,CCL23,CCL3L1,CCL5,CCL7,CCN1,CD27,CD36,CHI3L1,CIB1,COPS5,CSF1R,CYLD,DUSP3,EGF,EGFR,EPHA2,FAS,FCGR2B,FGFR1,FGG,FLT3,FLT4,FN1,FOXO1,GBA,GBP1,GDF15,GLIPR2,GSTP1,HMGB1,HRAS,ICAM1,IGBP1,IGF1R,IGFBP6,IL26,IL34,IL6,IL6R,INSR,KIT,LGALS9,LILRA5,LYN,MAP2K1,MAPK1,MAPK3,MIF,MMP8,NCF1,NOTCH1,NRXN1,PAK6,PDGFA,PLCG2,PRKCA,PTPN1,PTPN11,PTPN6,PYCARD,RPS6KA6,S100A12,SOX2…
positive regulation of cell communication	GO:0010647	6.25413e-26	1369	132	ADIPOQ,AGT,AIMP1,APOA1,APOE,ARNT,ATF6,BTK,C3,CASP10,CBL,CCL11,CCL17,CCL2,CCL21,CCL22,CCL23,CCL3L1,CCL5,CCL7,CCN1,CD14,CD226,CD27,CD36,CFTR,CHGA,CHI3L1,CIB1,COL3A1,CREBBP,CSF1,CSF1R,CSF3,CSNK2A1,CTSH,CYLD,ECM1,EGF,EGFR,EIF5A,F10,F2,F7,FAS,FCGR2B,FGFR1,FGG,FLT3,FLT4,GBA,GDF15,GLIPR2,GSK3B,HCLS1,HES1,HEXIM1,HMGB1,HRAS,HSP90AA1,HSP90AB1,HSPA1A,ICAM1,IGF1R,IGFBP6,IKBKB,IL18,IL26,IL34,IL6,IL6R,INHA,INH…
cytokine-mediated signaling pathway	GO:0019221	6.40149e-26	401	68	ADIPOQ,APOA1,ARG1,CBL,CCL11,CCL17,CCL2,CCL21,CCL22,CCL23,CCL3L1,CCL5,CCL7,CIB1,CSF1,CSF1R,CSF2RA,CSF3,CXCL10,CXCL11,CXCL8,CYLD,EIF5A,FLT3,GREM2,GSTP1,HSPA1A,IKBKB,IL17RA,IL17RC,IL18,IL1R1,IL1RL1,IL1RN,IL21R,IL27RA,IL2RG,IL34,IL6,IL6R,ISG15,JAK2,KIT,LIFR,LILRA1,LILRA5,LILRB2,LYN,MAPK3,MX1,OASL,PF4,PPBP,PTPN1,PTPN11,PTPN6,PYCARD,SIRT1,SPI1,STAT1,STAT3,STAT6,SYK,TNFRSF1A,TNFRSF1B,TP53,TYK2,WNT5A
signal transduction	GO:0007165	8.59504e-26	4713	286	ADIPOQ,AGT,AIFM1,AKT2,ANGPT2,APOA1,APOD,APOE,ARG1,ARNT,ATF6,BCL2,BCL2A1,BPI,BST1,BTK,C3,C5,CASP10,CASP3,CBL,CCL11,CCL17,CCL2,CCL21,CCL22,CCL23,CCL3L1,CCL5,CCL7,CCN1,CD14,CD177,CD209,CD226,CD27,CD274,CD36,CD79A,CDC42,CDKN1B,CHGA,CHI3L1,CIB1,CLEC12A,CLIC1,CLU,COL3A1,COPS5,CR1,CREBBP,CSF1,CSF1R,CSF2RA,CSF3,CSK,CSNK2A1,CTF1,CTNNB1,CTSH,CXCL10,CXCL11,CXCL8,CYLD,CYRIB,DAPP1,DDR1,DDX39B,DEF6,DEFA1,DERL1…
leukocyte migration	GO:0050900	1.39629e-25	303	59	AIMP1,APOD,BST1,C5,CCL11,CCL17,CCL2,CCL21,CCL22,CCL23,CCL3L1,CCL5,CCL7,CD177,CHGA,CSF1,CSF1R,CXADR,CXCL10,CXCL11,CXCL8,DEFA1,F7,HMGB1,ICAM1,IL16,IL34,IL6,IL6R,KIT,LGALS9,LYN,MAPK1,MAPK3,MDK,MIF,MSMP,MSN,PECAM1,PF4,PPBP,PRTN3,PYCARD,RAC1,RAC2,RHOA,S100A12,S100A8,S100A9,SELE,SELL,SELP,SFTPD,SYK,THBS1,VCAM1,VEGFA,VEGFD,WNT5A
